# Supplementary material for: Tumor characterization and stratification by integrated molecular profiles reveals essential pan-cancer features
Source: BMC Genomics. 2015 Jul 7;16(1):503. doi: 10.1186/s12864-015-1687-x (PMC4491878; doi:10.1186/s12864-015-1687-x)
Supplement: Additional file 2: Table S2. — The subgroup assignments of TCGA patients across k = 3 ~ 15 classifications. 104 patients with no alterations observed in their profiles (selected functional events, SFEs data) were excluded from the list of 3299 patients. data.mat. The well pre-processed SFEs data used in this work. code.m. Code for calculating the pan-cancer stratifications using the NBS method in this work. [file 12864_2015_1687_MOESM2_ESM.xls]

## Sheet: Table S2
Table S2. The subgroup assignments of TCGA patients across k = 3 ~ 15 classifications. 104 patients with no alterations observed in their profiles (selected functional events, SFEs data) were excluded from the list of 3299 patients.
TCGA Sample ID	Cancer type	Cancer subtype	k = 3	k = 4	k = 5	k = 6	k = 7	k = 8	k = 9	k = 10	k = 11	k = 12	k = 13	k = 14	k = 15
TCGA-02-0003	GBM		1	2	1	3	5	5	9	5	3	3	3	6	6
TCGA-02-0033	GBM		1	2	1	4	2	3	6	6	5	4	6	5	7
TCGA-02-0047	GBM		3	4	4	6	6	8	7	10	11	12	13	14	15
TCGA-02-0055	GBM		1	2	1	4	1	4	1	7	6	5	2	9	8
TCGA-02-2466	GBM		1	1	3	2	4	1	3	2	2	2	4	2	5
TCGA-02-2470	GBM		3	4	4	6	6	8	7	10	11	12	13	14	15
TCGA-02-2483	GBM		3	4	4	6	6	8	7	10	11	12	13	14	15
TCGA-02-2485	GBM		1	2	1	3	5	5	9	5	3	3	3	6	6
TCGA-02-2486	GBM		3	4	4	6	6	8	7	10	11	12	13	14	15
TCGA-04-1331	OV		1	1	3	2	4	2	3	8	8	9	8	10	11
TCGA-04-1332	OV		1	2	1	3	5	5	9	5	3	3	3	6	6
TCGA-04-1336	OV		1	1	3	1	4	1	3	2	2	1	5	7	10
TCGA-04-1337	OV		1	2	1	3	4	1	3	2	2	1	5	7	10
TCGA-04-1338	OV		1	1	3	2	4	1	3	2	2	2	4	1	1
TCGA-04-1342	OV		1	1	3	2	4	1	3	2	2	2	4	2	5
TCGA-04-1343	OV		1	1	3	1	3	6	8	8	8	9	8	10	11
TCGA-04-1346	OV		1	2	1	3	5	5	9	5	3	3	3	6	6
TCGA-04-1347	OV		1	1	3	1	3	6	8	8	8	2	4	1	2
TCGA-04-1348	OV		1	1	3	2	4	1	3	2	1	7	11	13	14
TCGA-04-1349	OV		1	2	1	3	5	5	9	5	3	3	3	6	6
TCGA-04-1350	OV		1	2	1	3	5	5	9	5	3	3	3	6	6
TCGA-04-1353	OV		1	1	3	2	4	1	8	2	8	2	4	1	2
TCGA-04-1356	OV		1	1	3	2	4	1	3	2	2	2	4	2	5
TCGA-04-1357	OV		1	2	3	2	4	1	3	5	3	2	4	2	2
TCGA-04-1361	OV		1	1	3	2	4	1	3	3	4	6	4	2	9
TCGA-04-1362	OV		1	1	3	2	4	2	3	2	2	2	4	2	5
TCGA-04-1364	OV		1	2	1	3	5	5	9	5	3	3	3	6	6
TCGA-04-1365	OV		1	1	3	2	4	1	8	2	2	2	4	2	5
TCGA-04-1367	OV		1	1	3	1	3	6	8	8	8	9	8	10	11
TCGA-04-1514	OV		1	1	3	1	3	6	8	8	8	9	8	10	11
TCGA-04-1516	OV		1	1	3	2	4	1	3	2	1	7	11	13	14
TCGA-04-1517	OV		1	1	3	2	4	2	3	2	2	1	5	7	10
TCGA-04-1525	OV		1	2	1	3	5	5	9	5	3	2	3	6	6
TCGA-04-1530	OV		1	1	3	1	3	6	8	8	8	9	8	10	11
TCGA-04-1542	OV		1	1	3	2	4	2	2	4	9	10	9	11	12
TCGA-04-1638	OV		1	1	3	2	4	1	3	2	2	2	4	2	5
TCGA-04-1644	OV		1	2	1	3	5	5	9	5	3	3	3	6	6
TCGA-04-1646	OV		1	2	3	2	4	1	3	2	2	1	5	7	10
TCGA-04-1648	OV		1	1	3	2	4	1	3	2	2	2	4	2	5
TCGA-04-1649	OV		1	1	3	2	4	2	2	4	9	10	9	11	12
TCGA-04-1651	OV		1	1	3	2	4	1	3	2	1	7	11	13	14
TCGA-04-1652	OV		1	1	3	1	3	6	8	8	8	9	8	10	11
TCGA-04-1655	OV		1	1	3	1	3	6	8	8	8	9	8	10	11
TCGA-05-4249	LUAD		1	1	3	2	4	2	2	4	9	10	9	11	12
TCGA-05-4382	LUAD		3	4	4	2	6	8	7	10	11	12	13	14	15
TCGA-05-4384	LUAD		1	2	1	3	5	5	9	5	3	3	3	6	6
TCGA-05-4389	LUAD		3	4	4	2	6	8	7	10	11	2	4	1	1
TCGA-05-4390	LUAD		1	2	2	4	2	3	6	6	5	4	6	5	7
TCGA-05-4395	LUAD		1	2	1	3	5	5	9	5	3	2	4	2	2
TCGA-05-4396	LUAD		1	1	3	2	4	2	2	4	9	10	9	11	12
TCGA-05-4398	LUAD		1	2	1	3	5	5	9	5	3	3	3	6	6
TCGA-05-4402	LUAD		3	4	4	6	6	8	7	10	11	12	13	14	15
TCGA-05-4403	LUAD		3	4	4	6	6	8	7	10	11	12	13	14	15
TCGA-05-4405	LUAD		1	2	1	3	4	1	3	2	2	1	5	7	10
TCGA-05-4410	LUAD		1	2	1	3	5	5	9	5	3	3	3	6	6
TCGA-05-4415	LUAD		1	1	3	2	4	1	3	2	2	2	4	1	2
TCGA-05-4417	LUAD		1	1	3	2	4	1	3	2	2	2	4	2	2
TCGA-05-4418	LUAD		3	4	4	6	6	8	7	10	11	12	13	14	15
TCGA-05-4420	LUAD		1	1	3	2	4	1	3	2	2	2	4	1	1
TCGA-05-4422	LUAD		1	1	3	2	4	1	3	2	2	1	9	11	12
TCGA-05-4424	LUAD		1	1	3	2	4	1	3	2	2	1	5	7	10
TCGA-05-4425	LUAD		2	3	2	2	1	1	1	7	6	5	1	4	3
TCGA-05-4426	LUAD		1	1	3	2	4	1	3	2	1	7	11	13	14
TCGA-05-4430	LUAD		1	1	3	2	4	1	3	2	2	2	4	1	1
TCGA-05-4432	LUAD		3	4	4	2	6	8	7	10	11	12	13	14	15
TCGA-05-4433	LUAD		1	1	3	2	4	2	4	3	4	6	7	8	9
TCGA-05-5420	LUAD		1	1	3	2	4	1	1	7	6	2	1	4	5
TCGA-05-5423	LUAD		1	2	1	3	5	5	9	5	3	3	3	6	6
TCGA-05-5428	LUAD		1	2	1	3	5	5	9	5	3	2	4	2	2
TCGA-05-5429	LUAD		3	4	4	6	6	8	7	10	11	12	13	14	15
TCGA-05-5715	LUAD		3	4	4	2	4	2	7	4	11	12	13	14	15
TCGA-06-0119	GBM		1	2	2	4	2	3	6	6	5	4	6	5	7
TCGA-06-0122	GBM		3	4	4	6	6	8	7	10	11	12	13	14	15
TCGA-06-0124	GBM		3	4	4	6	6	8	7	10	11	12	13	14	15
TCGA-06-0126	GBM		3	4	4	6	6	8	7	10	11	12	13	14	15
TCGA-06-0128	GBM		1	2	1	4	2	3	6	6	5	4	6	5	7
TCGA-06-0129	GBM		1	2	2	4	2	3	6	6	5	4	6	5	7
TCGA-06-0130	GBM		1	2	1	3	5	5	9	5	3	3	3	6	6
TCGA-06-0137	GBM		3	4	4	6	6	8	7	10	11	12	13	14	15
TCGA-06-0140	GBM		1	1	3	2	1	1	1	7	6	2	1	4	5
TCGA-06-0145	GBM		3	4	4	6	6	8	7	10	11	12	13	14	15
TCGA-06-0155	GBM		3	4	4	6	6	8	7	10	11	12	13	14	15
TCGA-06-0169	GBM		3	4	4	6	6	8	7	10	11	12	13	14	15
TCGA-06-0875	GBM		1	2	1	3	5	5	9	5	3	3	3	6	6
TCGA-06-0876	GBM		3	4	4	6	6	8	7	10	11	12	13	14	15
TCGA-06-0877	GBM		3	4	4	6	6	8	7	10	11	12	13	14	15
TCGA-06-0878	GBM		3	4	4	6	6	8	7	10	11	12	13	14	15
TCGA-06-0879	GBM		3	4	4	6	6	8	7	10	11	12	13	14	15
TCGA-06-0881	GBM		1	2	2	4	1	4	1	7	6	5	2	9	8
TCGA-06-0882	GBM		3	4	4	6	6	8	7	10	11	12	13	14	15
TCGA-06-1084	GBM		1	2	2	4	2	3	6	6	5	4	6	5	7
TCGA-06-1087	GBM		1	1	3	1	3	6	8	8	8	9	8	10	11
TCGA-06-1800	GBM		1	2	2	4	2	3	6	7	6	5	2	9	8
TCGA-06-1801	GBM		3	4	4	6	6	8	7	10	11	12	13	14	15
TCGA-06-1802	GBM		1	2	2	4	2	3	6	6	5	4	6	5	7
TCGA-06-2557	GBM		3	4	4	6	6	8	7	10	11	12	13	14	15
TCGA-06-2558	GBM		1	2	1	4	1	4	1	7	6	5	2	9	8
TCGA-06-2559	GBM		1	2	1	4	2	3	6	6	5	4	6	5	7
TCGA-06-2561	GBM		3	4	4	6	6	8	7	10	11	12	13	14	15
TCGA-06-2562	GBM		3	4	4	6	6	8	7	10	11	12	13	14	15
TCGA-06-2563	GBM		3	4	4	6	6	8	7	10	11	12	13	14	15
TCGA-06-2564	GBM		1	2	2	4	1	4	1	7	6	5	2	9	8
TCGA-06-2565	GBM		3	4	4	6	6	8	7	10	11	12	13	14	15
TCGA-06-2566	GBM		3	4	4	6	6	8	7	10	11	12	13	14	15
TCGA-06-2567	GBM		1	2	1	4	2	3	6	6	5	4	6	5	7
TCGA-06-2569	GBM		1	2	1	3	5	5	9	5	3	3	3	6	6
TCGA-06-2570	GBM		1	2	1	4	2	3	6	6	5	4	6	5	7
TCGA-06-5414	GBM		3	4	4	6	6	8	7	10	11	12	13	14	15
TCGA-06-5415	GBM		3	4	4	6	6	8	7	10	11	12	13	14	15
TCGA-06-5416	GBM		1	2	1	3	5	5	9	5	3	3	3	6	6
TCGA-06-5418	GBM		3	4	4	6	6	8	7	10	11	12	13	14	15
TCGA-09-0366	OV		1	1	3	2	4	2	2	4	9	10	9	11	12
TCGA-09-0369	OV		1	1	3	1	3	6	8	8	2	2	4	1	1
TCGA-09-1659	OV		1	1	3	2	4	1	3	2	2	2	4	1	2
TCGA-09-1661	OV		1	2	1	3	5	5	9	5	3	3	3	6	6
TCGA-09-1662	OV		1	1	3	2	4	1	3	2	2	1	5	7	10
TCGA-09-1664	OV		1	2	2	4	2	3	6	6	5	4	6	5	7
TCGA-09-1665	OV		1	1	3	2	4	1	3	2	1	7	11	13	14
TCGA-09-1666	OV		1	1	3	2	4	1	3	2	2	2	4	2	5
TCGA-09-1669	OV		1	1	3	1	4	6	8	8	8	9	8	10	11
TCGA-09-1670	OV		1	2	1	3	5	5	9	5	3	2	4	2	2
TCGA-09-1672	OV		1	2	2	4	2	3	6	6	5	4	6	5	7
TCGA-09-1673	OV		1	1	3	2	4	1	3	2	2	2	4	2	5
TCGA-09-1674	OV		1	1	3	2	4	1	3	2	2	2	4	1	2
TCGA-09-1675	OV		1	2	1	3	5	5	9	5	3	3	3	6	6
TCGA-09-2044	OV		1	1	3	2	4	1	3	2	2	2	5	7	10
TCGA-09-2045	OV		1	2	1	3	5	5	9	5	3	3	3	6	6
TCGA-09-2049	OV		1	1	3	2	4	1	3	1	7	8	10	1	2
TCGA-09-2050	OV		1	1	3	2	4	1	3	2	2	2	4	1	1
TCGA-09-2051	OV		1	1	3	2	4	1	3	2	2	2	4	2	2
TCGA-09-2053	OV		1	1	3	1	3	6	8	8	8	9	8	10	11
TCGA-09-2056	OV		1	1	3	2	4	2	2	4	9	10	9	11	12
TCGA-10-0926	OV		1	2	1	3	5	5	9	5	3	3	3	6	6
TCGA-10-0927	OV		1	2	1	3	5	5	9	5	3	3	3	6	6
TCGA-10-0928	OV		1	1	3	1	3	6	8	8	2	2	4	1	1
TCGA-10-0930	OV		1	1	3	2	4	1	3	2	2	2	4	1	1
TCGA-10-0931	OV		1	1	3	2	4	1	3	2	2	1	5	7	10
TCGA-10-0933	OV		1	2	2	2	1	1	1	7	6	5	1	4	3
TCGA-10-0934	OV		1	1	3	2	4	1	3	2	1	7	11	13	14
TCGA-10-0935	OV		1	2	3	2	4	1	3	2	2	1	5	7	10
TCGA-10-0937	OV		1	1	3	2	4	1	3	5	3	2	4	2	5
TCGA-10-0938	OV		1	1	3	2	4	2	4	3	4	6	7	8	9
TCGA-12-0670	GBM		3	4	4	6	6	8	7	10	11	12	13	14	15
TCGA-12-0818	GBM		3	4	4	6	6	8	7	10	11	12	13	14	15
TCGA-12-0819	GBM		3	4	4	6	6	8	7	10	11	12	13	14	15
TCGA-12-0820	GBM		1	1	2	4	1	4	1	7	6	5	2	9	8
TCGA-12-0821	GBM		3	4	4	6	6	8	7	10	11	12	13	14	15
TCGA-12-0822	GBM		3	4	4	6	6	8	7	10	11	12	13	14	15
TCGA-12-0826	GBM		1	1	3	2	4	1	1	7	6	2	4	2	5
TCGA-12-0827	GBM		3	4	4	6	6	8	7	10	11	12	13	14	15
TCGA-12-0828	GBM		3	4	4	6	6	8	7	10	11	12	13	14	15
TCGA-12-0829	GBM		3	1	3	6	6	8	7	10	11	12	13	14	15
TCGA-12-1088	GBM		3	4	4	6	6	8	7	10	11	12	13	14	15
TCGA-12-1089	GBM		3	4	4	6	6	8	7	10	11	12	13	14	15
TCGA-12-1092	GBM		1	2	3	2	4	2	2	4	9	10	9	11	12
TCGA-12-1093	GBM		3	4	4	6	6	8	7	10	11	12	13	14	15
TCGA-12-1598	GBM		1	2	2	4	2	3	6	7	5	4	6	2	5
TCGA-12-1599	GBM		3	4	4	6	6	8	7	10	11	12	13	14	15
TCGA-12-1600	GBM		1	2	1	3	5	5	9	5	3	3	3	6	6
TCGA-12-1601	GBM		3	4	4	6	6	8	7	10	11	12	13	14	15
TCGA-12-1602	GBM		1	2	2	4	2	3	6	6	5	4	6	5	7
TCGA-12-3644	GBM		1	2	2	4	2	3	6	7	6	5	2	9	8
TCGA-12-3646	GBM		1	2	2	4	2	3	6	6	5	4	6	5	7
TCGA-12-3648	GBM		3	4	4	6	6	8	7	10	11	12	13	14	15
TCGA-12-3649	GBM		3	4	4	6	6	8	7	10	11	12	13	14	15
TCGA-12-3650	GBM		3	4	4	6	6	8	7	10	11	12	13	14	15
TCGA-12-3651	GBM		3	4	4	6	6	8	7	10	11	12	13	14	15
TCGA-12-3652	GBM		3	4	4	6	6	8	7	10	11	12	13	14	15
TCGA-12-3653	GBM		3	4	4	6	6	8	7	10	11	12	13	14	15
TCGA-12-5295	GBM		3	4	4	6	6	8	7	10	11	12	13	14	15
TCGA-12-5299	GBM		3	4	4	6	6	8	7	10	11	12	13	14	15
TCGA-12-5301	GBM		3	4	4	6	6	8	7	10	11	12	13	14	15
TCGA-13-0714	OV		1	1	3	2	4	2	4	3	4	6	7	8	9
TCGA-13-0717	OV		1	2	3	2	4	1	9	5	3	2	4	2	5
TCGA-13-0720	OV		1	1	3	2	4	1	3	2	2	1	5	7	10
TCGA-13-0723	OV		1	1	3	2	4	1	3	2	2	2	10	1	2
TCGA-13-0724	OV		1	1	3	2	4	1	3	1	7	8	10	12	13
TCGA-13-0726	OV		1	2	1	3	5	5	9	5	3	2	4	2	5
TCGA-13-0727	OV		1	1	3	2	4	1	3	2	2	2	4	2	2
TCGA-13-0730	OV		1	2	3	3	5	5	9	5	3	2	3	6	6
TCGA-13-0751	OV		1	1	3	2	4	1	3	1	7	8	10	12	13
TCGA-13-0755	OV		1	1	3	2	4	1	3	2	1	7	11	13	14
TCGA-13-0760	OV		1	1	3	2	4	1	3	2	2	2	5	7	10
TCGA-13-0761	OV		1	1	3	2	4	1	8	8	2	2	4	1	1
TCGA-13-0762	OV		1	2	1	3	5	5	9	5	3	3	3	6	6
TCGA-13-0791	OV		1	1	3	2	4	1	3	2	2	2	5	7	10
TCGA-13-0792	OV		1	1	3	2	4	1	3	2	2	2	10	1	2
TCGA-13-0793	OV		1	1	3	1	4	1	3	2	2	2	4	2	11
TCGA-13-0795	OV		1	1	3	1	3	6	8	8	8	9	8	10	11
TCGA-13-0800	OV		1	2	1	3	5	5	9	5	3	3	3	6	6
TCGA-13-0804	OV		1	2	3	2	4	1	3	2	2	2	4	2	5
TCGA-13-0807	OV		1	1	3	2	4	2	2	4	9	10	9	11	12
TCGA-13-0883	OV		1	2	3	2	4	1	3	1	7	8	10	12	13
TCGA-13-0884	OV		1	2	3	2	4	1	3	1	7	8	10	12	13
TCGA-13-0885	OV		1	2	1	3	5	5	9	5	3	3	3	6	6
TCGA-13-0886	OV		1	2	3	2	4	1	3	2	2	1	5	7	10
TCGA-13-0887	OV		1	1	3	2	4	1	3	2	2	8	10	12	13
TCGA-13-0889	OV		1	1	3	1	3	6	8	8	8	9	8	10	11
TCGA-13-0890	OV		1	2	1	3	5	5	9	5	3	3	3	6	6
TCGA-13-0891	OV		1	1	3	2	4	1	3	2	2	1	5	7	10
TCGA-13-0893	OV		1	2	3	3	4	1	3	5	3	2	4	2	2
TCGA-13-0897	OV		1	2	1	3	5	5	9	5	3	2	4	2	5
TCGA-13-0899	OV		1	2	3	3	5	5	9	5	3	2	4	6	6
TCGA-13-0900	OV		1	1	3	2	4	1	3	2	1	7	11	13	14
TCGA-13-0903	OV		1	1	3	2	4	1	3	2	1	7	11	13	14
TCGA-13-0904	OV		1	1	3	2	4	1	3	2	2	2	4	2	5
TCGA-13-0905	OV		1	1	3	2	4	1	3	2	2	2	4	11	12
TCGA-13-0906	OV		1	1	3	1	3	6	8	8	8	9	8	10	11
TCGA-13-0910	OV		1	1	3	2	4	2	3	1	7	8	10	12	13
TCGA-13-0911	OV		1	1	3	2	4	1	3	2	2	1	4	2	5
TCGA-13-0912	OV		1	2	1	3	5	5	9	5	3	3	3	6	6
TCGA-13-0913	OV		1	2	1	3	5	5	9	5	3	2	4	2	5
TCGA-13-0916	OV		1	1	3	2	4	1	3	2	2	2	4	1	1
TCGA-13-0919	OV		1	2	3	3	4	1	3	5	3	2	4	2	2
TCGA-13-0920	OV		1	1	3	2	4	1	3	2	2	2	4	1	1
TCGA-13-0923	OV		1	2	1	3	5	5	9	5	3	3	3	6	6
TCGA-13-0924	OV		1	2	3	2	4	1	3	1	7	8	10	12	13
TCGA-13-1403	OV		1	1	3	2	4	1	3	2	1	7	11	13	14
TCGA-13-1404	OV		1	1	3	2	4	1	3	2	1	7	11	13	14
TCGA-13-1405	OV		1	1	3	2	4	2	2	4	9	10	9	11	12
TCGA-13-1407	OV		1	1	3	2	4	1	3	1	7	8	10	1	2
TCGA-13-1408	OV		1	1	3	2	4	1	3	2	2	2	4	2	5
TCGA-13-1409	OV		1	1	3	2	4	2	2	4	9	10	9	11	12
TCGA-13-1410	OV		1	1	3	2	4	1	3	2	2	2	4	1	1
TCGA-13-1411	OV		1	1	3	2	4	2	4	3	4	6	7	8	9
TCGA-13-1412	OV		1	1	3	1	4	6	8	8	2	9	8	10	11
TCGA-13-1481	OV		1	1	3	2	4	1	3	1	7	8	10	12	13
TCGA-13-1482	OV		1	1	3	2	4	2	2	4	9	10	9	11	12
TCGA-13-1483	OV		1	2	3	3	5	5	9	5	3	2	4	2	5
TCGA-13-1484	OV		1	2	1	3	5	5	9	5	3	3	3	6	6
TCGA-13-1487	OV		1	1	3	2	4	1	3	2	1	7	11	13	14
TCGA-13-1488	OV		1	1	3	1	4	1	3	2	2	1	5	7	10
TCGA-13-1489	OV		1	1	3	2	4	1	3	5	3	2	4	2	6
TCGA-13-1491	OV		1	2	1	3	5	5	9	5	3	3	3	6	6
TCGA-13-1492	OV		1	2	1	4	1	4	1	7	6	5	2	9	8
TCGA-13-1494	OV		1	1	3	2	4	1	3	2	2	2	4	1	1
TCGA-13-1495	OV		1	1	3	2	4	2	2	4	9	10	9	11	12
TCGA-13-1496	OV		1	1	3	2	4	1	3	2	2	2	4	1	2
TCGA-13-1497	OV		1	1	3	1	3	6	8	8	8	9	8	10	11
TCGA-13-1498	OV		1	1	3	2	4	1	3	2	1	7	11	13	14
TCGA-13-1499	OV		1	1	3	2	4	1	3	2	2	2	4	1	2
TCGA-13-1501	OV		1	1	3	2	4	1	3	2	2	1	5	7	10
TCGA-13-1504	OV		1	1	3	1	3	6	8	8	8	2	4	1	2
TCGA-13-1505	OV		1	1	3	2	4	1	3	2	2	2	4	1	2
TCGA-13-1506	OV		1	2	3	3	5	5	9	5	3	2	3	6	6
TCGA-13-1507	OV		1	2	3	2	4	1	3	1	7	8	10	12	13
TCGA-13-1509	OV		1	1	3	2	4	1	3	2	2	2	4	2	5
TCGA-13-1510	OV		1	1	3	2	4	1	3	2	2	2	4	1	1
TCGA-13-1512	OV		1	1	3	2	4	2	2	4	9	10	9	11	12
TCGA-13-2057	OV		1	1	3	2	4	1	3	2	2	2	4	1	2
TCGA-13-2059	OV		1	1	3	1	3	6	8	8	8	9	8	10	11
TCGA-13-2060	OV		1	1	3	2	4	1	3	2	2	2	4	1	2
TCGA-13-2061	OV		1	2	3	3	5	5	9	5	3	2	4	2	5
TCGA-13-2065	OV		1	1	3	2	4	1	3	2	2	2	4	1	1
TCGA-13-2071	OV		1	1	3	1	3	6	8	3	4	6	7	8	9
TCGA-14-0786	GBM		3	4	4	6	6	8	7	10	11	12	13	14	15
TCGA-14-0787	GBM		3	4	4	6	6	8	7	10	11	12	13	14	15
TCGA-14-0789	GBM		3	4	4	6	6	8	7	10	11	12	13	14	15
TCGA-14-0790	GBM		3	4	4	6	6	8	7	10	11	12	13	14	15
TCGA-14-0812	GBM		1	1	3	1	3	6	8	8	8	9	8	10	11
TCGA-14-0813	GBM		3	4	4	6	6	8	7	10	11	12	13	14	15
TCGA-14-0817	GBM		3	4	4	6	6	8	7	10	11	12	13	14	15
TCGA-14-0865	GBM		3	4	4	6	6	8	7	10	11	12	13	14	15
TCGA-14-0866	GBM		3	4	4	6	6	8	7	10	11	12	13	14	15
TCGA-14-0867	GBM		1	2	2	4	2	3	6	6	5	4	6	5	8
TCGA-14-0871	GBM		1	2	1	3	5	5	9	5	3	3	3	6	6
TCGA-14-1034	GBM		1	2	1	4	2	3	6	5	5	4	6	5	7
TCGA-14-1037	GBM		3	4	4	6	6	8	7	10	11	12	13	14	15
TCGA-14-1396	GBM		3	4	4	6	6	8	7	10	11	12	13	14	15
TCGA-14-1451	GBM		1	1	3	1	3	6	8	8	8	9	8	10	11
TCGA-14-1453	GBM		1	2	2	4	1	4	1	7	6	5	2	9	8
TCGA-14-1455	GBM		3	4	4	6	6	8	7	10	11	12	13	14	15
TCGA-14-1456	GBM		1	2	2	4	2	3	6	6	5	4	6	5	7
TCGA-14-1458	GBM		2	2	2	4	2	3	6	6	5	4	6	5	7
TCGA-14-1794	GBM		1	2	1	3	5	5	9	5	3	3	3	6	6
TCGA-14-1795	GBM		3	4	4	6	6	8	7	10	11	12	13	14	15
TCGA-14-1821	GBM		1	2	1	4	2	3	6	6	5	4	6	5	7
TCGA-14-1823	GBM		3	4	4	6	6	8	7	10	11	12	13	14	15
TCGA-14-1825	GBM		3	4	4	6	6	8	7	10	11	12	13	14	15
TCGA-14-1827	GBM		3	4	4	6	6	8	7	10	11	12	13	14	15
TCGA-14-1829	GBM		3	4	4	6	6	8	7	10	11	12	13	14	15
TCGA-14-2554	GBM		3	4	4	6	6	8	7	10	11	12	13	14	15
TCGA-14-3477	GBM		1	1	3	1	3	6	8	8	8	9	8	10	11
TCGA-15-1446	GBM		3	4	4	6	6	8	7	10	11	12	13	14	15
TCGA-16-0846	GBM		1	2	3	2	4	2	2	4	9	10	9	11	12
TCGA-16-0848	GBM		1	2	2	4	2	3	6	6	5	4	6	9	8
TCGA-16-0849	GBM		1	2	1	3	5	5	9	5	3	3	3	6	6
TCGA-16-0850	GBM		1	2	1	3	5	5	9	5	3	3	3	6	6
TCGA-16-0861	GBM		3	4	4	6	6	8	7	10	11	12	13	14	15
TCGA-16-1045	GBM		3	4	4	6	6	8	7	10	11	12	13	14	15
TCGA-18-3406	LUSC		1	1	3	6	6	8	7	2	11	12	13	14	15
TCGA-18-3407	LUSC		1	1	3	1	3	6	8	8	8	9	8	10	11
TCGA-18-3408	LUSC		1	1	3	1	3	6	8	8	8	9	8	10	11
TCGA-18-3409	LUSC		1	2	1	3	5	5	9	5	3	3	3	6	6
TCGA-18-3410	LUSC		3	4	4	6	6	8	7	2	11	12	13	14	15
TCGA-18-3411	LUSC		1	1	3	1	3	6	8	8	8	9	8	10	11
TCGA-18-3412	LUSC		1	1	3	1	3	6	8	3	4	6	7	8	9
TCGA-18-3414	LUSC		3	4	4	6	6	8	7	10	11	12	13	14	15
TCGA-18-3415	LUSC		1	1	3	1	6	1	7	2	2	1	5	7	15
TCGA-18-3416	LUSC		1	1	3	1	3	6	8	8	8	9	8	10	11
TCGA-18-3417	LUSC		1	1	3	1	3	6	8	8	2	2	4	2	5
TCGA-18-3419	LUSC		1	2	3	3	4	1	3	2	2	1	5	7	10
TCGA-18-3421	LUSC		1	2	3	3	4	1	1	7	6	2	4	2	5
TCGA-18-4083	LUSC		3	1	3	6	6	8	7	10	11	12	13	14	15
TCGA-18-4086	LUSC		1	1	3	6	6	8	7	10	11	12	13	14	15
TCGA-18-4721	LUSC		1	1	3	1	3	6	8	8	8	9	8	10	11
TCGA-18-5592	LUSC		3	4	4	6	6	8	7	10	11	12	13	14	15
TCGA-18-5595	LUSC		1	1	3	1	3	6	8	8	8	9	8	10	11
TCGA-19-0957	GBM		1	2	2	4	1	4	1	7	6	5	2	9	8
TCGA-19-1385	GBM		1	2	2	4	2	3	6	6	5	4	6	5	7
TCGA-19-1386	GBM		3	4	4	6	6	8	7	10	11	12	13	14	15
TCGA-19-1387	GBM		3	4	4	6	6	8	7	10	11	12	13	14	15
TCGA-19-1388	GBM		1	2	1	3	5	5	9	5	3	4	6	5	7
TCGA-19-1389	GBM		3	4	4	6	6	8	7	10	11	12	13	14	15
TCGA-19-1390	GBM		3	4	4	6	6	8	7	10	11	12	13	14	15
TCGA-19-1786	GBM		3	4	4	6	6	8	7	10	11	12	13	14	15
TCGA-19-1787	GBM		1	2	1	4	2	3	6	6	5	4	6	5	7
TCGA-19-1789	GBM		3	4	4	6	6	8	7	10	11	12	13	14	15
TCGA-19-1791	GBM		1	1	2	2	4	2	2	4	9	10	9	11	12
TCGA-19-2619	GBM		3	4	4	6	6	8	7	10	11	12	13	14	15
TCGA-19-2620	GBM		3	4	4	6	6	8	7	10	11	12	13	14	15
TCGA-19-2621	GBM		1	2	2	4	4	2	2	4	9	10	9	11	12
TCGA-19-2623	GBM		1	2	1	3	5	5	9	5	3	4	6	5	7
TCGA-19-2624	GBM		1	1	3	2	4	1	1	7	6	2	4	2	5
TCGA-19-2625	GBM		1	2	3	2	4	2	2	4	9	10	9	11	12
TCGA-19-2629	GBM		3	4	4	6	6	8	7	10	11	12	13	14	15
TCGA-19-5959	GBM		1	2	2	4	2	3	6	7	6	5	2	9	8
TCGA-19-5960	GBM		1	2	3	2	7	7	5	7	10	11	12	3	4
TCGA-20-0987	OV		1	1	3	2	4	1	3	2	1	7	11	13	14
TCGA-20-0990	OV		1	1	3	2	4	1	3	2	2	2	4	1	1
TCGA-20-0991	OV		1	1	3	2	4	1	3	2	2	2	4	1	2
TCGA-20-1682	OV		1	1	3	2	4	1	3	2	2	2	5	2	5
TCGA-20-1683	OV		1	1	3	2	4	6	8	8	2	2	8	10	11
TCGA-20-1684	OV		1	1	3	2	4	1	3	2	2	2	4	1	1
TCGA-20-1685	OV		1	1	3	1	3	6	8	8	8	9	8	10	11
TCGA-20-1686	OV		1	1	3	2	4	5	9	5	3	2	4	2	5
TCGA-20-1687	OV		1	1	3	2	4	1	3	2	1	7	11	13	14
TCGA-21-1070	LUSC		1	1	3	2	4	1	3	2	2	2	4	1	1
TCGA-21-1071	LUSC		3	4	4	6	6	8	7	10	11	12	13	14	15
TCGA-21-1076	LUSC		1	1	3	1	3	6	8	8	2	2	4	1	1
TCGA-21-1077	LUSC		1	1	3	1	3	6	8	8	8	9	8	10	11
TCGA-21-1078	LUSC		3	4	4	6	6	1	7	2	2	1	5	7	15
TCGA-21-1081	LUSC		1	1	3	1	3	6	8	8	8	9	8	10	11
TCGA-21-5782	LUSC		1	1	3	1	3	6	8	8	8	9	8	10	11
TCGA-21-5784	LUSC		1	2	3	2	4	1	3	2	2	2	4	2	5
TCGA-21-5786	LUSC		1	2	3	2	4	1	3	2	2	1	5	7	10
TCGA-21-5787	LUSC		1	1	3	2	4	1	3	2	2	2	4	2	5
TCGA-22-0940	LUSC		1	2	1	3	4	1	3	2	2	2	4	2	5
TCGA-22-0944	LUSC		1	1	3	1	3	6	8	8	8	9	8	10	11
TCGA-22-1002	LUSC		3	4	4	6	6	8	7	10	11	12	13	14	15
TCGA-22-1011	LUSC		1	1	3	2	4	2	3	2	2	2	4	2	5
TCGA-22-1012	LUSC		1	2	1	3	5	5	9	5	3	3	3	6	6
TCGA-22-1016	LUSC		1	2	3	2	4	1	3	2	2	2	4	2	5
TCGA-22-4591	LUSC		3	1	3	6	6	8	7	10	11	12	13	14	15
TCGA-22-4593	LUSC		1	2	1	2	4	2	4	3	4	6	7	8	9
TCGA-22-4594	LUSC		1	1	3	2	4	1	3	2	2	2	4	2	5
TCGA-22-4595	LUSC		1	1	3	1	3	6	8	8	8	9	8	10	11
TCGA-22-4599	LUSC		1	2	1	4	5	5	9	5	3	3	3	6	6
TCGA-22-4601	LUSC		1	1	3	1	3	6	8	8	8	9	8	10	11
TCGA-22-4604	LUSC		3	1	3	6	6	8	7	10	11	12	13	14	15
TCGA-22-4607	LUSC		1	2	3	3	5	5	9	5	3	2	3	6	6
TCGA-22-4613	LUSC		1	1	3	1	3	6	8	8	8	9	8	10	11
TCGA-22-5471	LUSC		1	1	3	6	6	8	7	10	11	12	13	14	15
TCGA-22-5472	LUSC		1	1	3	1	3	6	8	8	8	9	8	10	11
TCGA-22-5473	LUSC		1	1	3	2	6	8	7	10	11	12	13	14	15
TCGA-22-5474	LUSC		3	1	3	6	6	8	7	10	11	12	13	14	15
TCGA-22-5477	LUSC		1	1	3	1	3	6	8	8	8	9	8	10	11
TCGA-22-5478	LUSC		1	2	3	2	4	1	3	2	2	1	5	7	10
TCGA-22-5480	LUSC		1	1	3	2	4	2	2	4	9	10	9	11	12
TCGA-22-5482	LUSC		1	1	3	1	3	6	8	8	8	9	8	10	11
TCGA-22-5485	LUSC		1	2	1	3	5	5	9	5	3	3	3	6	6
TCGA-22-5489	LUSC		3	1	3	6	6	8	7	10	11	12	13	14	15
TCGA-22-5491	LUSC		1	1	3	1	3	6	8	8	8	9	8	10	11
TCGA-22-5492	LUSC		1	2	3	2	4	1	3	2	2	2	4	2	5
TCGA-23-1021	OV		1	2	3	2	4	1	3	1	7	8	10	12	13
TCGA-23-1022	OV		1	1	3	2	4	1	3	2	2	1	5	7	10
TCGA-23-1023	OV		1	1	3	1	3	6	8	8	8	9	8	10	11
TCGA-23-1024	OV		1	2	1	3	5	5	9	5	3	2	4	2	2
TCGA-23-1026	OV		1	1	3	2	4	1	3	5	3	2	4	2	2
TCGA-23-1027	OV		1	1	3	2	4	1	3	2	2	2	4	2	5
TCGA-23-1028	OV		1	1	3	2	4	1	3	2	2	2	4	2	5
TCGA-23-1029	OV		1	1	3	2	4	1	3	2	2	2	4	1	1
TCGA-23-1030	OV		1	1	3	2	4	1	3	2	2	2	4	1	1
TCGA-23-1031	OV		1	1	3	1	3	6	8	8	8	9	8	10	11
TCGA-23-1032	OV		1	1	3	1	3	6	8	8	8	9	8	10	11
TCGA-23-1110	OV		1	1	3	2	4	1	3	2	2	1	5	7	10
TCGA-23-1111	OV		1	1	3	2	4	1	3	2	2	1	5	7	10
TCGA-23-1114	OV		1	1	3	2	4	1	3	1	7	8	10	1	2
TCGA-23-1116	OV		1	1	3	1	3	6	8	8	8	9	8	10	11
TCGA-23-1117	OV		1	1	3	2	4	1	3	1	7	8	10	12	13
TCGA-23-1118	OV		1	1	3	2	4	1	3	2	1	7	11	13	14
TCGA-23-1120	OV		1	1	3	2	4	1	3	2	1	7	11	13	14
TCGA-23-1122	OV		1	1	3	1	3	6	8	8	8	9	8	10	11
TCGA-23-1123	OV		1	1	3	2	4	1	3	2	2	2	4	1	2
TCGA-23-1124	OV		1	1	3	2	4	1	3	2	2	2	4	1	2
TCGA-23-1809	OV		1	1	3	2	4	1	3	2	2	2	4	2	2
TCGA-23-2072	OV		1	1	3	1	4	1	8	8	8	9	8	10	11
TCGA-23-2077	OV		1	1	3	2	4	1	3	2	1	7	11	13	14
TCGA-23-2078	OV		1	1	3	2	4	6	8	8	8	9	8	10	11
TCGA-23-2079	OV		1	1	3	1	3	6	8	8	8	9	8	10	11
TCGA-23-2081	OV		1	1	3	2	4	1	3	10	11	12	13	14	15
TCGA-23-2641	OV		1	1	3	2	4	1	3	2	1	7	11	13	14
TCGA-23-2643	OV		1	1	3	1	3	6	8	8	8	9	8	10	11
TCGA-23-2645	OV		1	1	3	2	4	1	3	2	2	2	4	2	2
TCGA-24-0966	OV		1	1	3	2	4	1	3	5	3	2	4	2	6
TCGA-24-0968	OV		1	1	3	2	4	1	3	1	7	8	10	1	2
TCGA-24-0970	OV		1	1	3	2	4	1	3	2	1	7	11	13	14
TCGA-24-0975	OV		1	2	1	3	4	1	3	2	2	2	4	2	5
TCGA-24-0979	OV		1	1	3	2	4	1	3	2	1	7	11	13	14
TCGA-24-0980	OV		1	1	3	2	4	1	3	2	3	2	4	2	5
TCGA-24-0982	OV		1	2	3	2	4	1	3	1	7	8	10	12	13
TCGA-24-1103	OV		1	2	3	2	4	1	3	2	2	2	4	2	5
TCGA-24-1104	OV		1	2	1	3	5	5	9	5	3	2	4	2	5
TCGA-24-1105	OV		1	1	3	2	4	2	2	4	9	10	9	11	12
TCGA-24-1413	OV		1	1	3	2	4	1	3	2	2	2	4	1	1
TCGA-24-1416	OV		1	1	3	2	4	2	2	4	9	10	9	11	12
TCGA-24-1417	OV		1	1	3	2	4	6	8	8	2	2	4	1	1
TCGA-24-1418	OV		1	1	3	1	4	1	8	2	2	2	4	2	5
TCGA-24-1419	OV		1	2	1	3	5	5	9	5	3	3	3	6	6
TCGA-24-1422	OV		1	1	3	2	4	1	3	1	7	8	10	12	13
TCGA-24-1423	OV		1	1	3	1	4	2	8	8	8	9	8	10	11
TCGA-24-1424	OV		1	1	3	2	4	1	3	2	2	2	4	1	2
TCGA-24-1425	OV		1	1	3	2	4	1	3	2	2	2	4	2	5
TCGA-24-1426	OV		1	2	1	3	5	5	9	5	3	3	3	6	6
TCGA-24-1427	OV		1	2	3	2	4	1	3	1	7	8	10	12	13
TCGA-24-1428	OV		1	1	3	1	3	6	8	8	8	9	8	10	11
TCGA-24-1431	OV		1	2	3	3	5	5	9	5	3	2	4	6	6
TCGA-24-1434	OV		1	2	1	3	4	1	3	2	2	1	5	7	10
TCGA-24-1435	OV		1	1	3	2	4	1	3	2	2	2	4	2	5
TCGA-24-1436	OV		1	1	3	2	4	1	3	2	2	2	4	1	2
TCGA-24-1463	OV		1	1	3	2	4	1	3	2	2	2	4	2	11
TCGA-24-1464	OV		1	1	3	2	4	1	3	5	3	2	4	2	2
TCGA-24-1466	OV		1	1	3	2	4	1	3	2	1	7	11	13	14
TCGA-24-1469	OV		1	1	3	2	4	1	3	1	7	8	10	12	13
TCGA-24-1470	OV		1	1	3	1	3	6	8	8	8	9	8	10	11
TCGA-24-1471	OV		1	1	3	1	3	6	8	8	8	9	8	10	11
TCGA-24-1474	OV		1	1	3	2	4	2	3	4	9	10	9	11	12
TCGA-24-1544	OV		1	2	3	2	4	1	3	2	2	1	5	7	10
TCGA-24-1545	OV		1	2	1	3	5	5	9	5	3	3	3	6	6
TCGA-24-1548	OV		1	2	3	2	4	1	3	2	2	1	5	7	10
TCGA-24-1549	OV		1	1	3	2	4	1	3	2	2	2	5	7	10
TCGA-24-1551	OV		1	1	3	2	4	6	8	8	2	9	8	10	11
TCGA-24-1552	OV		1	2	1	3	5	5	9	5	3	2	4	2	5
TCGA-24-1553	OV		1	1	3	2	4	1	3	2	2	2	4	1	2
TCGA-24-1555	OV		1	2	1	3	5	5	9	5	3	3	3	6	6
TCGA-24-1556	OV		1	1	3	2	4	1	3	2	2	2	4	1	2
TCGA-24-1557	OV		1	1	3	2	4	1	3	2	1	7	11	13	14
TCGA-24-1558	OV		1	2	1	3	5	5	9	5	3	3	3	6	6
TCGA-24-1560	OV		1	2	1	3	5	5	9	5	3	3	3	6	6
TCGA-24-1562	OV		1	1	3	2	4	2	2	4	9	10	9	11	12
TCGA-24-1563	OV		1	2	1	3	5	5	9	5	3	2	4	2	5
TCGA-24-1564	OV		3	4	4	6	6	8	7	10	11	12	13	14	15
TCGA-24-1565	OV		1	2	2	4	2	3	6	6	5	4	6	5	7
TCGA-24-1567	OV		1	2	1	3	5	5	9	5	3	3	3	6	6
TCGA-24-1603	OV		1	1	3	2	4	1	3	2	2	2	4	2	5
TCGA-24-1604	OV		1	2	3	3	5	5	9	5	3	2	4	2	5
TCGA-24-1614	OV		1	2	3	2	4	1	3	5	3	2	4	2	5
TCGA-24-1616	OV		1	1	3	2	4	1	3	2	2	2	4	1	1
TCGA-24-1842	OV		1	1	3	2	4	1	3	2	2	1	5	7	10
TCGA-24-1843	OV		1	2	3	2	4	1	3	5	3	2	4	2	2
TCGA-24-1844	OV		1	2	3	2	4	1	3	1	7	8	10	12	13
TCGA-24-1845	OV		1	1	3	2	4	1	8	8	2	2	4	1	1
TCGA-24-1846	OV		1	1	3	2	4	2	4	3	4	6	7	8	9
TCGA-24-1847	OV		1	1	3	2	4	1	8	8	2	2	4	2	5
TCGA-24-1849	OV		1	1	3	2	4	1	3	5	3	2	4	2	6
TCGA-24-1850	OV		1	1	3	1	4	6	8	8	8	2	4	1	2
TCGA-24-2019	OV		1	2	3	2	4	1	3	2	2	1	5	7	10
TCGA-24-2024	OV		1	1	3	2	4	2	2	4	9	10	9	11	12
TCGA-24-2030	OV		1	1	3	2	4	2	4	3	4	6	7	8	9
TCGA-24-2035	OV		1	2	1	3	5	5	9	5	3	3	3	6	6
TCGA-24-2038	OV		1	2	2	4	2	3	6	6	5	4	6	5	7
TCGA-24-2254	OV		1	2	3	3	5	5	9	5	3	2	4	6	6
TCGA-24-2260	OV		3	4	4	6	6	8	7	10	11	12	13	1	2
TCGA-24-2261	OV		1	2	1	3	5	5	9	5	3	3	3	6	6
TCGA-24-2262	OV		1	1	3	2	4	1	3	4	9	10	9	11	12
TCGA-24-2267	OV		1	1	3	1	3	6	8	8	8	9	8	10	11
TCGA-24-2271	OV		1	2	1	3	5	5	9	5	3	3	3	6	6
TCGA-24-2280	OV		1	1	3	2	4	1	3	2	1	7	11	13	14
TCGA-24-2281	OV		1	1	3	2	4	1	3	2	2	2	4	1	2
TCGA-24-2288	OV		1	1	3	1	3	6	8	8	8	9	8	10	11
TCGA-24-2289	OV		1	1	3	2	4	1	3	4	9	10	9	11	12
TCGA-24-2290	OV		1	2	1	3	5	5	9	5	3	2	3	6	6
TCGA-24-2293	OV		1	1	3	2	4	1	3	1	7	8	10	12	13
TCGA-24-2298	OV		1	2	1	3	5	5	9	5	3	2	4	2	5
TCGA-25-1313	OV		1	1	3	2	4	1	3	2	2	2	4	1	1
TCGA-25-1315	OV		1	1	3	2	4	1	3	2	2	2	9	11	12
TCGA-25-1316	OV		1	1	3	2	4	2	2	4	9	10	9	11	12
TCGA-25-1317	OV		1	2	1	3	5	5	9	5	3	3	3	6	6
TCGA-25-1318	OV		1	1	3	2	4	1	8	2	2	2	4	2	11
TCGA-25-1319	OV		1	2	1	3	5	5	9	5	3	3	3	6	6
TCGA-25-1320	OV		1	1	3	2	4	2	2	8	9	9	8	10	12
TCGA-25-1321	OV		1	2	1	3	5	5	9	5	3	3	3	6	6
TCGA-25-1322	OV		1	1	3	2	4	1	3	2	2	2	5	7	10
TCGA-25-1329	OV		1	2	1	3	5	5	9	5	3	2	4	2	5
TCGA-25-1623	OV		1	2	1	3	5	5	9	5	3	2	4	2	5
TCGA-25-1625	OV		1	1	3	2	4	1	3	5	3	2	4	2	5
TCGA-25-1626	OV		1	2	1	3	5	5	9	5	3	3	3	6	6
TCGA-25-1627	OV		3	4	4	6	6	8	7	10	11	12	13	14	15
TCGA-25-1628	OV		1	1	3	1	3	6	8	8	8	9	8	10	11
TCGA-25-1630	OV		1	1	3	1	3	6	8	8	8	9	8	10	11
TCGA-25-1631	OV		1	1	3	1	3	6	8	8	8	9	8	10	11
TCGA-25-1632	OV		1	1	3	2	4	1	3	2	2	2	4	2	5
TCGA-25-1633	OV		1	1	3	2	4	1	3	2	2	1	5	7	10
TCGA-25-1634	OV		1	2	3	2	4	1	3	5	3	2	4	2	2
TCGA-25-1635	OV		1	2	3	2	4	1	3	5	3	2	4	2	2
TCGA-25-2042	OV		1	1	3	2	4	1	3	2	2	1	5	7	10
TCGA-25-2391	OV		1	1	3	1	3	6	8	8	8	9	8	10	11
TCGA-25-2392	OV		3	4	4	6	6	8	7	10	11	12	13	1	2
TCGA-25-2393	OV		1	2	3	2	4	1	3	1	7	8	10	12	13
TCGA-25-2396	OV		1	2	1	3	5	5	9	5	3	3	3	6	6
TCGA-25-2398	OV		1	1	3	2	4	1	3	2	2	2	4	1	1
TCGA-25-2399	OV		1	1	3	1	3	6	8	8	8	9	8	10	11
TCGA-25-2400	OV		1	1	3	2	4	1	3	2	2	2	4	1	2
TCGA-25-2401	OV		3	4	4	6	6	8	7	10	11	12	13	14	15
TCGA-25-2404	OV		1	1	3	1	3	6	8	8	8	9	8	10	11
TCGA-25-2408	OV		1	1	3	2	4	1	3	2	2	2	4	1	2
TCGA-25-2409	OV		1	1	3	2	4	6	8	8	8	9	8	10	11
TCGA-26-1442	GBM		1	2	1	4	2	3	6	6	5	4	6	5	7
TCGA-26-1799	GBM		1	2	2	4	1	4	1	7	6	5	2	9	8
TCGA-26-5132	GBM		1	2	2	4	2	3	6	6	5	4	6	5	7
TCGA-26-5133	GBM		1	2	1	3	5	5	9	5	3	2	4	2	5
TCGA-26-5134	GBM		3	4	4	6	6	8	7	10	11	12	13	14	15
TCGA-26-5135	GBM		1	1	3	2	4	1	1	7	6	2	4	2	5
TCGA-26-5136	GBM		1	2	1	3	5	5	9	5	3	3	3	6	6
TCGA-26-5139	GBM		3	4	4	6	6	8	7	10	11	12	13	14	15
TCGA-27-1830	GBM		3	4	4	6	6	8	7	10	11	12	13	14	15
TCGA-27-1831	GBM		3	4	4	6	6	8	7	10	11	12	13	14	15
TCGA-27-1832	GBM		3	4	4	6	6	8	7	10	11	12	13	14	15
TCGA-27-1833	GBM		3	4	4	6	6	8	7	10	11	12	13	14	15
TCGA-27-1834	GBM		3	4	4	6	6	8	7	10	11	12	13	14	15
TCGA-27-1835	GBM		1	2	1	4	2	3	6	6	5	4	6	5	7
TCGA-27-1836	GBM		3	4	4	6	6	8	7	10	11	12	13	14	15
TCGA-27-1837	GBM		3	4	4	6	6	8	7	10	11	12	13	14	15
TCGA-27-1838	GBM		1	2	1	3	5	5	9	5	3	3	3	6	6
TCGA-27-2518	GBM		1	1	3	2	4	2	2	4	9	10	9	11	12
TCGA-27-2519	GBM		1	2	1	4	1	4	1	7	6	5	2	9	8
TCGA-27-2521	GBM		1	1	3	6	6	8	7	10	11	12	13	14	15
TCGA-27-2523	GBM		3	4	4	6	6	8	7	10	11	12	13	14	15
TCGA-27-2524	GBM		3	4	4	6	6	8	7	10	11	12	13	14	15
TCGA-27-2526	GBM		1	2	2	4	1	4	1	7	6	5	2	9	8
TCGA-27-2527	GBM		3	4	4	6	6	8	7	10	11	12	13	14	15
TCGA-27-2528	GBM		3	4	4	6	6	8	7	10	11	12	13	14	15
TCGA-28-1746	GBM		1	2	2	4	2	3	6	7	6	5	2	9	8
TCGA-28-1747	GBM		3	4	4	6	6	8	7	10	11	12	13	14	15
TCGA-28-1749	GBM		3	4	4	6	6	8	7	10	11	12	13	14	15
TCGA-28-1750	GBM		3	4	4	6	6	8	7	10	11	12	13	14	15
TCGA-28-1751	GBM		3	4	4	6	6	8	7	10	11	12	13	14	15
TCGA-28-1753	GBM		3	4	4	6	6	8	7	10	11	12	13	14	15
TCGA-28-1755	GBM		3	4	4	6	6	8	7	10	11	12	13	14	15
TCGA-28-1757	GBM		3	4	4	6	6	8	7	10	11	12	13	14	15
TCGA-28-2501	GBM		3	4	4	6	6	8	7	10	11	12	13	14	15
TCGA-28-2502	GBM		3	4	4	6	6	8	7	10	11	12	13	14	15
TCGA-28-2506	GBM		3	4	4	6	6	8	7	10	11	12	13	14	15
TCGA-28-2509	GBM		1	2	1	3	5	5	9	5	3	4	6	5	7
TCGA-28-2510	GBM		3	4	4	6	6	8	7	10	11	12	13	14	15
TCGA-28-2513	GBM		3	4	4	6	6	8	7	10	11	12	13	14	15
TCGA-28-2514	GBM		1	2	2	4	1	4	1	7	6	5	2	9	8
TCGA-28-5204	GBM		3	4	4	6	6	8	7	10	11	12	13	14	15
TCGA-28-5207	GBM		1	1	3	2	4	1	3	2	2	2	4	1	1
TCGA-28-5208	GBM		3	4	4	6	6	8	7	10	11	12	13	14	15
TCGA-28-5209	GBM		3	4	4	6	6	8	7	10	11	12	13	14	15
TCGA-28-5213	GBM		1	2	2	4	1	4	1	7	6	5	2	9	8
TCGA-28-5214	GBM		1	1	3	2	4	1	1	7	6	2	4	2	5
TCGA-28-5215	GBM		3	4	4	6	6	8	7	10	11	12	13	14	15
TCGA-28-5216	GBM		3	4	4	6	6	8	7	10	11	12	13	14	15
TCGA-28-5218	GBM		3	4	4	6	6	8	7	10	11	12	13	14	15
TCGA-28-5219	GBM		1	2	1	4	1	4	1	7	6	5	2	9	8
TCGA-28-5220	GBM		3	4	4	6	6	8	7	10	11	12	13	14	15
TCGA-28-6450	GBM		3	4	4	6	6	8	7	10	11	12	13	14	15
TCGA-29-1688	OV		1	1	3	2	4	1	3	2	2	2	4	1	2
TCGA-29-1690	OV		2	3	2	4	1	4	1	7	6	5	1	4	3
TCGA-29-1691	OV		1	1	3	1	4	6	8	2	2	2	4	10	11
TCGA-29-1693	OV		1	1	3	2	4	1	3	2	1	7	11	13	14
TCGA-29-1694	OV		1	1	3	2	4	1	3	2	2	2	4	2	5
TCGA-29-1695	OV		1	1	3	1	3	6	8	8	8	9	8	10	11
TCGA-29-1696	OV		1	2	1	3	5	5	9	5	3	3	3	6	6
TCGA-29-1697	OV		1	1	3	2	4	1	3	2	1	7	11	13	14
TCGA-29-1698	OV		1	1	3	2	4	1	3	2	2	2	4	1	2
TCGA-29-1699	OV		1	1	3	2	4	6	8	8	2	2	4	1	1
TCGA-29-1701	OV		1	2	3	3	5	5	9	5	3	2	4	2	5
TCGA-29-1702	OV		1	1	3	2	4	1	3	2	2	2	4	1	1
TCGA-29-1703	OV		1	2	1	3	5	5	9	5	3	3	3	6	6
TCGA-29-1705	OV		1	1	3	6	6	8	7	10	11	12	13	14	15
TCGA-29-1707	OV		1	2	1	3	5	5	9	5	3	3	3	6	6
TCGA-29-1710	OV		1	2	1	3	5	5	9	5	3	2	4	2	5
TCGA-29-1711	OV		1	1	3	2	4	1	3	2	2	1	9	11	12
TCGA-29-1761	OV		1	2	1	3	5	5	9	5	3	3	3	6	6
TCGA-29-1762	OV		1	2	1	3	5	5	9	5	3	3	3	6	6
TCGA-29-1763	OV		1	2	1	3	5	5	9	5	3	3	3	6	6
TCGA-29-1764	OV		1	1	3	2	4	1	3	5	3	2	4	2	2
TCGA-29-1766	OV		1	1	3	2	4	1	3	2	2	2	4	2	5
TCGA-29-1768	OV		1	2	1	3	5	5	9	5	3	3	3	6	6
TCGA-29-1769	OV		1	1	3	2	4	1	3	1	7	8	10	12	13
TCGA-29-1770	OV		1	2	1	3	5	5	9	5	3	2	4	2	5
TCGA-29-1771	OV		1	1	3	2	4	1	3	2	2	2	4	1	1
TCGA-29-1774	OV		1	2	2	4	4	1	3	1	7	8	4	2	5
TCGA-29-1775	OV		3	4	4	2	6	8	7	10	11	12	13	14	15
TCGA-29-1776	OV		1	2	1	3	5	5	9	5	3	3	3	6	6
TCGA-29-1777	OV		1	1	3	2	4	1	3	2	1	7	11	13	14
TCGA-29-1778	OV		1	1	3	2	4	1	3	2	2	2	4	1	2
TCGA-29-1781	OV		1	1	3	2	4	1	3	2	2	1	5	7	10
TCGA-29-1783	OV		1	2	3	2	4	1	3	2	2	1	5	7	10
TCGA-29-1784	OV		1	1	3	2	4	1	8	8	2	2	4	10	1
TCGA-29-1785	OV		1	1	3	2	4	1	3	2	2	2	4	1	1
TCGA-29-2427	OV		1	2	1	3	5	5	9	5	3	2	4	2	5
TCGA-29-2429	OV		1	1	3	2	4	1	3	1	7	8	10	1	2
TCGA-29-2431	OV		3	4	4	2	4	1	3	1	7	8	10	1	2
TCGA-29-2432	OV		1	2	1	3	5	5	9	5	3	2	4	2	5
TCGA-29-2434	OV		1	1	3	2	4	1	8	8	2	9	8	10	11
TCGA-29-2436	OV		1	1	3	2	4	1	3	2	2	2	4	2	5
TCGA-30-1714	OV		1	1	3	2	4	1	3	2	2	1	9	11	10
TCGA-30-1718	OV		1	1	3	2	4	1	3	2	2	2	4	1	1
TCGA-30-1853	OV		1	2	1	3	5	5	9	5	3	3	3	6	6
TCGA-30-1855	OV		1	1	3	2	4	1	3	1	7	8	10	12	13
TCGA-30-1856	OV		1	1	3	2	4	1	3	1	7	8	10	1	2
TCGA-30-1857	OV		1	1	3	1	3	6	8	8	8	9	8	10	11
TCGA-30-1862	OV		1	1	3	1	4	6	8	8	8	9	8	10	11
TCGA-30-1891	OV		1	2	3	3	5	5	9	5	3	2	4	2	5
TCGA-31-1950	OV		1	2	3	2	4	1	3	1	7	8	10	12	13
TCGA-31-1953	OV		1	1	3	2	4	1	3	2	2	2	4	1	1
TCGA-31-1959	OV		1	1	3	2	4	1	3	2	2	1	5	7	10
TCGA-32-1970	GBM		1	2	1	3	5	5	9	5	3	3	3	6	6
TCGA-32-1976	GBM		3	4	4	6	6	8	7	10	11	12	13	14	15
TCGA-32-1979	GBM		3	4	4	6	6	8	7	10	11	12	13	14	15
TCGA-32-1982	GBM		3	4	4	6	6	8	7	10	11	12	13	14	15
TCGA-32-1986	GBM		3	4	4	6	6	8	7	10	11	12	13	14	15
TCGA-32-2615	GBM		3	4	4	6	6	8	7	10	11	12	13	14	15
TCGA-32-2616	GBM		1	2	1	4	2	3	6	5	5	4	6	5	7
TCGA-32-2632	GBM		1	1	2	2	4	2	2	4	9	10	9	11	12
TCGA-32-2634	GBM		1	2	2	4	2	3	6	6	5	4	6	5	7
TCGA-32-2638	GBM		1	2	2	4	2	3	6	6	5	4	6	5	7
TCGA-32-5222	GBM		3	4	4	6	6	8	7	10	11	12	13	14	15
TCGA-33-4532	LUSC		1	1	3	2	4	1	3	2	2	2	4	2	5
TCGA-33-4533	LUSC		1	1	3	1	3	6	8	8	8	9	8	10	11
TCGA-33-4538	LUSC		1	1	3	1	3	6	8	8	8	9	8	10	11
TCGA-33-4547	LUSC		1	1	3	1	4	6	8	8	8	9	8	10	11
TCGA-33-4566	LUSC		3	4	4	6	6	8	7	10	11	12	13	14	15
TCGA-33-4582	LUSC		1	1	3	1	3	6	8	8	8	9	8	10	11
TCGA-33-4583	LUSC		1	2	1	4	2	1	3	2	2	1	5	7	10
TCGA-33-4586	LUSC		1	1	3	6	6	1	7	2	11	12	13	14	15
TCGA-33-4589	LUSC		1	2	1	3	2	3	6	5	5	4	6	5	7
TCGA-33-6737	LUSC		3	4	4	6	6	8	7	10	11	12	13	14	15
TCGA-34-2596	LUSC		1	1	3	1	3	6	8	8	8	9	8	10	11
TCGA-34-2600	LUSC		1	1	3	6	6	1	7	2	11	12	13	14	15
TCGA-34-2605	LUSC		1	1	3	1	3	6	8	8	8	9	8	10	11
TCGA-34-2608	LUSC		1	2	1	3	5	5	9	5	3	3	3	6	6
TCGA-34-5231	LUSC		1	1	3	1	3	6	8	3	4	6	7	8	9
TCGA-34-5232	LUSC		1	1	3	1	3	6	8	8	8	9	8	10	11
TCGA-34-5234	LUSC		3	4	4	6	6	8	7	10	11	12	13	14	15
TCGA-34-5236	LUSC		1	1	3	1	3	6	8	8	8	9	8	10	11
TCGA-34-5239	LUSC		1	2	1	2	4	2	4	3	4	6	7	8	9
TCGA-34-5240	LUSC		1	1	3	1	3	6	8	8	8	9	8	10	11
TCGA-34-5241	LUSC		1	1	3	1	4	6	8	2	2	2	4	2	5
TCGA-34-5927	LUSC		1	2	1	3	5	5	9	5	3	3	3	6	6
TCGA-34-5928	LUSC		1	2	1	3	5	5	9	5	3	3	3	6	6
TCGA-34-5929	LUSC		3	1	3	6	6	8	7	10	11	12	13	14	15
TCGA-35-3615	LUAD		1	1	3	2	4	2	2	4	9	10	9	11	12
TCGA-36-1568	OV		1	1	3	1	3	6	8	8	8	9	8	10	11
TCGA-36-1569	OV		1	2	1	3	5	5	9	5	3	2	4	2	5
TCGA-36-1570	OV		1	1	3	2	4	1	3	2	2	2	4	1	2
TCGA-36-1571	OV		1	1	1	2	4	2	4	3	4	6	7	8	9
TCGA-36-1574	OV		1	1	3	2	4	2	2	4	9	10	9	11	12
TCGA-36-1575	OV		1	2	3	2	4	1	3	2	2	1	5	7	10
TCGA-36-1576	OV		1	1	3	1	3	6	8	8	8	9	8	10	11
TCGA-36-1577	OV		1	1	3	2	4	1	3	2	2	2	4	1	1
TCGA-36-1578	OV		1	1	3	2	4	2	3	2	2	2	4	2	5
TCGA-36-1580	OV		3	4	4	6	6	8	7	10	11	12	13	14	15
TCGA-36-2532	OV		1	1	3	1	3	6	8	8	8	2	4	1	2
TCGA-36-2533	OV		1	2	1	3	5	5	9	5	3	2	4	2	5
TCGA-36-2534	OV		1	1	3	1	4	6	8	8	8	9	8	10	11
TCGA-36-2537	OV		1	2	1	3	5	5	9	5	3	2	4	2	5
TCGA-36-2538	OV		1	1	3	1	3	6	8	8	8	9	8	10	11
TCGA-36-2539	OV		1	1	3	2	4	1	3	2	1	7	11	13	14
TCGA-36-2540	OV		1	2	2	4	4	1	3	1	7	8	4	2	5
TCGA-36-2542	OV		1	1	3	2	4	1	3	2	2	2	4	1	1
TCGA-36-2543	OV		1	1	3	2	4	1	3	1	7	8	10	12	13
TCGA-36-2544	OV		1	1	3	2	4	1	3	2	1	7	11	13	14
TCGA-36-2545	OV		1	1	3	2	4	1	3	2	2	2	4	2	5
TCGA-36-2547	OV		1	1	3	2	4	2	3	2	9	2	4	1	2
TCGA-36-2548	OV		1	1	3	1	4	1	3	2	2	2	4	1	2
TCGA-36-2551	OV		1	1	3	2	4	1	3	2	2	2	9	11	12
TCGA-36-2552	OV		1	2	1	3	5	5	9	5	3	3	3	6	6
TCGA-37-3783	LUSC		3	4	4	6	6	2	7	10	11	12	13	14	15
TCGA-37-3789	LUSC		1	1	3	1	3	6	8	8	8	9	8	10	11
TCGA-37-4133	LUSC		1	1	3	1	3	6	8	8	8	9	8	10	11
TCGA-37-4135	LUSC		1	2	3	2	4	1	3	5	3	2	4	2	2
TCGA-37-4141	LUSC		1	2	1	3	5	5	9	5	3	3	3	6	6
TCGA-37-5819	LUSC		1	1	3	6	6	8	7	10	11	12	13	14	15
TCGA-38-4626	LUAD		1	2	2	2	4	1	3	1	7	8	10	12	13
TCGA-38-4627	LUAD		1	2	2	4	1	4	1	7	6	5	2	9	8
TCGA-38-4628	LUAD		3	1	3	2	4	2	3	4	11	12	13	14	15
TCGA-38-4631	LUAD		3	4	4	2	4	1	3	2	2	1	5	7	15
TCGA-38-4632	LUAD		1	2	1	3	5	5	9	5	3	3	3	6	6
TCGA-38-6178	LUAD		3	4	4	6	6	8	7	10	11	12	13	14	15
TCGA-39-5016	LUSC		1	1	3	1	4	1	3	2	2	1	5	7	10
TCGA-39-5019	LUSC		1	1	3	6	6	8	7	10	11	12	13	14	15
TCGA-39-5021	LUSC		1	1	3	1	3	6	8	8	8	9	8	10	11
TCGA-39-5022	LUSC		1	1	3	1	3	6	8	8	8	9	8	10	11
TCGA-39-5024	LUSC		3	4	4	6	6	8	7	10	11	12	13	14	15
TCGA-39-5027	LUSC		1	1	3	1	3	6	8	8	8	9	8	10	11
TCGA-39-5028	LUSC		1	2	1	3	5	5	9	5	3	3	3	6	6
TCGA-39-5029	LUSC		1	2	1	3	5	5	9	5	3	2	4	2	5
TCGA-39-5030	LUSC		1	2	2	4	1	4	1	7	6	5	1	4	5
TCGA-39-5031	LUSC		1	1	3	1	3	6	8	8	2	9	8	10	11
TCGA-39-5035	LUSC		1	2	1	3	5	5	9	5	3	3	3	6	6
TCGA-39-5036	LUSC		1	1	3	1	3	6	8	8	8	9	8	10	11
TCGA-39-5037	LUSC		1	1	3	1	3	6	8	8	8	9	8	10	11
TCGA-39-5039	LUSC		3	4	4	6	6	8	7	10	11	12	13	14	15
TCGA-41-2571	GBM		1	2	2	4	1	4	1	7	6	5	2	9	8
TCGA-41-2573	GBM		1	2	2	4	2	3	6	6	5	4	6	9	8
TCGA-41-2575	GBM		3	4	4	6	6	8	7	10	11	12	13	14	15
TCGA-41-3392	GBM		3	4	4	6	6	8	7	10	11	12	13	14	15
TCGA-41-5651	GBM		1	2	1	4	2	3	6	5	5	4	6	5	7
TCGA-42-2582	OV		1	1	3	2	4	1	3	2	2	2	4	1	1
TCGA-42-2587	OV		1	1	3	2	4	1	3	2	2	2	4	1	2
TCGA-42-2588	OV		1	1	3	2	4	1	3	2	2	8	10	12	13
TCGA-42-2589	OV		1	1	3	2	4	1	3	2	1	7	11	13	14
TCGA-42-2590	OV		1	1	3	1	3	6	8	8	2	2	4	1	1
TCGA-42-2591	OV		1	1	3	1	3	6	8	8	8	9	8	10	11
TCGA-43-2578	LUSC		1	2	3	3	4	5	9	5	3	2	4	2	2
TCGA-43-3394	LUSC		1	1	3	1	3	6	8	8	8	9	8	10	11
TCGA-43-3920	LUSC		3	4	4	6	6	8	7	10	11	12	13	14	15
TCGA-43-5668	LUSC		1	1	3	1	4	6	8	2	2	2	4	2	5
TCGA-43-6143	LUSC		1	1	3	2	4	2	2	4	9	10	9	11	12
TCGA-43-6647	LUSC		3	4	4	2	6	8	7	10	11	12	13	14	15
TCGA-43-6770	LUSC		1	1	3	1	3	6	8	8	8	9	8	10	11
TCGA-43-6771	LUSC		3	4	4	6	6	8	7	10	11	12	13	14	15
TCGA-44-2655	LUAD		1	1	3	2	4	2	2	4	9	10	9	11	12
TCGA-44-2656	LUAD		1	2	1	3	5	5	9	5	3	2	4	2	2
TCGA-44-2657	LUAD		1	1	3	2	4	1	3	2	2	2	4	2	5
TCGA-44-2661	LUAD		1	2	2	4	1	4	1	7	6	5	2	9	8
TCGA-44-2662	LUAD		1	2	1	3	5	5	9	5	3	3	3	6	6
TCGA-44-2665	LUAD		3	4	4	6	6	8	7	10	11	12	13	14	15
TCGA-44-2666	LUAD		1	2	1	3	5	5	9	5	3	3	3	6	6
TCGA-44-3396	LUAD		1	2	1	4	1	4	1	7	6	5	2	9	8
TCGA-44-3919	LUAD		1	1	3	2	4	1	3	2	2	2	4	2	5
TCGA-44-4112	LUAD		1	1	3	2	4	2	2	4	9	10	9	11	12
TCGA-44-5645	LUAD		1	2	1	3	5	5	9	5	3	3	3	6	6
TCGA-44-6145	LUAD		1	2	2	4	2	3	6	6	5	4	6	5	7
TCGA-44-6146	LUAD		1	1	3	2	4	2	2	4	9	10	9	11	12
TCGA-44-6147	LUAD		1	2	1	3	5	1	1	7	6	5	4	2	2
TCGA-44-6774	LUAD		1	2	1	3	5	5	9	5	3	2	4	2	5
TCGA-44-6775	LUAD		1	2	2	2	1	1	1	7	6	2	1	4	5
TCGA-44-6776	LUAD		1	2	2	4	2	3	6	6	5	4	6	5	7
TCGA-44-6777	LUAD		1	2	1	3	5	5	9	5	3	2	4	2	2
TCGA-44-6779	LUAD		3	4	4	6	6	8	7	10	11	12	13	14	15
TCGA-44-7659	LUAD		1	3	3	2	4	1	3	2	2	2	4	2	5
TCGA-44-7662	LUAD		1	1	3	2	4	1	3	2	2	2	4	1	2
TCGA-44-7670	LUAD		1	1	3	2	4	1	8	8	2	2	4	1	1
TCGA-44-7671	LUAD		1	1	3	2	4	2	2	4	9	10	9	11	12
TCGA-44-7672	LUAD		1	1	3	1	3	6	8	8	8	9	8	10	11
TCGA-46-3765	LUSC		1	1	3	1	3	6	8	8	2	2	4	2	5
TCGA-46-3766	LUSC		1	1	3	1	3	6	8	8	8	9	8	10	11
TCGA-46-3767	LUSC		1	2	1	3	5	5	9	5	3	3	3	6	6
TCGA-46-3768	LUSC		3	1	3	6	6	8	7	10	11	12	13	14	15
TCGA-46-3769	LUSC		3	4	4	2	6	1	7	2	2	1	5	7	15
TCGA-46-6025	LUSC		1	1	3	1	4	6	8	8	8	9	8	10	11
TCGA-46-6026	LUSC		1	2	1	4	2	3	6	6	5	4	6	5	7
TCGA-49-4486	LUAD		1	1	3	2	4	1	3	2	2	2	4	2	5
TCGA-49-4487	LUAD		1	1	3	2	4	2	3	1	7	8	10	12	13
TCGA-49-4488	LUAD		1	1	3	2	4	1	3	2	2	2	4	1	2
TCGA-49-4490	LUAD		3	4	4	6	6	8	7	10	11	12	13	14	15
TCGA-49-4494	LUAD		3	4	4	6	6	8	7	10	11	12	13	14	15
TCGA-49-4501	LUAD		1	1	3	2	4	1	3	2	2	2	5	7	10
TCGA-49-4505	LUAD		1	1	3	2	4	1	3	2	1	7	11	13	14
TCGA-49-4506	LUAD		1	1	3	2	4	2	2	4	9	10	9	11	12
TCGA-49-4507	LUAD		3	4	4	2	6	8	7	10	11	12	13	14	15
TCGA-49-4510	LUAD		1	1	3	2	4	1	3	2	2	2	4	2	5
TCGA-49-4514	LUAD		1	2	1	3	5	5	9	5	3	3	3	6	6
TCGA-49-6742	LUAD		3	4	4	6	6	8	7	10	11	12	13	14	15
TCGA-49-6744	LUAD		1	2	3	2	4	1	3	2	2	2	4	2	2
TCGA-49-6745	LUAD		3	4	4	6	6	8	7	10	11	12	13	14	15
TCGA-49-6761	LUAD		1	2	2	4	2	3	6	6	5	4	6	5	7
TCGA-49-6767	LUAD		3	4	4	2	6	8	7	10	11	12	13	14	15
TCGA-50-5044	LUAD		1	1	2	4	2	3	6	6	6	5	2	9	8
TCGA-50-5049	LUAD		1	2	3	2	4	1	3	2	2	1	5	7	10
TCGA-50-5051	LUAD		1	2	2	4	2	3	6	6	5	4	6	5	7
TCGA-50-5055	LUAD		1	1	3	1	3	6	8	8	8	9	8	10	11
TCGA-50-5068	LUAD		3	4	4	6	6	8	7	10	11	12	13	14	15
TCGA-50-5072	LUAD		3	4	4	6	6	8	7	10	11	12	13	14	15
TCGA-50-5931	LUAD		1	1	3	1	3	6	8	8	2	9	8	10	11
TCGA-50-5932	LUAD		3	1	3	2	4	2	2	4	9	10	4	1	1
TCGA-50-5933	LUAD		1	2	1	3	5	5	9	5	3	2	4	2	5
TCGA-50-5935	LUAD		1	1	3	2	4	2	2	4	9	10	9	11	12
TCGA-50-5936	LUAD		1	1	3	2	4	1	3	2	2	1	5	7	10
TCGA-50-5939	LUAD		1	2	1	3	5	5	9	5	3	3	3	6	6
TCGA-50-5941	LUAD		1	2	1	3	5	5	9	5	3	2	4	2	2
TCGA-50-5942	LUAD		2	3	2	4	7	7	5	9	10	11	12	3	4
TCGA-50-5944	LUAD		3	4	4	2	4	1	3	2	1	7	11	13	14
TCGA-50-6593	LUAD		1	2	1	3	4	1	3	2	2	2	4	2	5
TCGA-50-6595	LUAD		1	2	1	3	5	5	9	5	3	2	4	2	5
TCGA-50-6597	LUAD		1	1	3	2	4	1	3	2	2	2	4	2	5
TCGA-50-6673	LUAD		1	2	1	3	5	5	9	5	3	3	3	6	6
TCGA-50-7109	LUAD		1	1	3	2	4	1	1	7	6	5	4	2	2
TCGA-51-4079	LUSC		1	1	3	1	3	6	8	8	8	9	8	10	11
TCGA-51-4080	LUSC		1	1	3	1	3	6	8	8	8	9	8	10	11
TCGA-51-4081	LUSC		1	1	3	1	3	6	8	8	8	9	8	10	11
TCGA-53-7626	LUAD		1	2	1	3	5	5	9	5	3	3	3	6	6
TCGA-53-7813	LUAD		1	2	2	4	2	3	6	6	5	4	6	5	7
TCGA-55-1592	LUAD		3	4	4	2	6	8	7	10	11	12	13	14	15
TCGA-55-1594	LUAD		1	2	3	2	4	1	3	2	2	1	5	7	10
TCGA-55-1596	LUAD		1	1	3	2	4	1	3	2	3	2	4	13	6
TCGA-55-6642	LUAD		1	1	3	4	4	1	6	6	5	4	6	2	2
TCGA-55-6712	LUAD		1	1	3	2	4	1	3	2	2	2	4	1	2
TCGA-55-6970	LUAD		1	1	3	2	4	2	2	4	9	10	9	11	12
TCGA-55-6971	LUAD		1	1	3	2	4	2	2	4	9	10	9	11	12
TCGA-55-6972	LUAD		1	1	3	2	4	2	2	4	9	10	9	11	12
TCGA-55-6979	LUAD		1	2	1	3	5	5	9	5	3	3	3	6	6
TCGA-55-6980	LUAD		1	2	2	4	1	4	1	7	6	5	2	9	8
TCGA-55-6981	LUAD		2	3	5	5	7	7	5	9	10	11	12	3	4
TCGA-55-6982	LUAD		1	1	3	2	4	1	3	2	2	2	4	2	5
TCGA-55-6983	LUAD		1	2	2	4	2	3	6	6	5	4	6	5	7
TCGA-55-6985	LUAD		3	4	4	6	6	8	7	10	11	12	13	14	15
TCGA-55-6986	LUAD		1	1	3	2	4	1	3	7	10	2	4	2	2
TCGA-55-7281	LUAD		3	4	4	6	6	8	7	10	11	12	13	14	15
TCGA-55-7283	LUAD		1	1	3	2	4	2	2	4	9	10	9	11	12
TCGA-55-7573	LUAD		1	1	3	2	4	1	3	2	1	7	11	13	14
TCGA-55-7574	LUAD		1	2	3	2	4	1	3	2	2	1	5	7	10
TCGA-55-7576	LUAD		3	4	4	2	6	8	7	10	11	12	13	14	15
TCGA-55-7724	LUAD		1	2	3	2	4	1	3	5	3	2	4	2	6
TCGA-55-7725	LUAD		2	3	2	4	1	4	1	7	6	5	1	4	3
TCGA-55-7726	LUAD		3	4	4	6	6	8	7	10	11	12	13	14	15
TCGA-55-7727	LUAD		1	2	1	3	5	5	9	5	3	3	3	6	6
TCGA-55-7728	LUAD		1	2	2	4	2	3	6	6	5	4	6	5	7
TCGA-55-7815	LUAD		1	1	3	2	4	1	3	2	2	2	4	2	2
TCGA-55-7903	LUAD		1	1	3	2	4	2	2	4	9	10	9	11	12
TCGA-55-7907	LUAD		1	2	1	3	5	5	1	7	6	5	1	4	3
TCGA-55-7911	LUAD		1	2	1	3	5	5	9	5	3	3	3	6	6
TCGA-55-7914	LUAD		1	2	1	3	5	5	9	5	3	3	3	6	6
TCGA-56-1622	LUSC		1	1	3	1	4	6	8	2	2	2	4	2	5
TCGA-56-5897	LUSC		3	4	4	6	6	8	7	10	11	12	13	14	15
TCGA-56-5898	LUSC		1	1	3	1	3	6	8	8	8	9	8	10	11
TCGA-56-6545	LUSC		1	1	3	1	3	6	8	8	8	9	8	10	11
TCGA-56-6546	LUSC		1	2	1	3	5	5	9	5	3	3	3	6	6
TCGA-57-1582	OV		1	1	3	1	4	6	8	8	8	2	4	1	2
TCGA-57-1583	OV		1	1	3	2	5	5	9	5	3	2	4	2	5
TCGA-57-1584	OV		1	1	3	2	4	2	4	3	4	6	7	8	9
TCGA-57-1586	OV		1	1	3	2	4	1	3	1	7	8	10	12	13
TCGA-57-1993	OV		1	2	1	3	5	5	9	5	3	3	3	6	6
TCGA-59-2348	OV		1	1	3	2	4	1	3	2	2	2	4	1	1
TCGA-59-2350	OV		1	2	1	3	5	5	9	5	3	3	3	6	6
TCGA-59-2351	OV		1	1	3	1	3	6	8	8	8	9	8	10	11
TCGA-59-2352	OV		1	1	3	2	4	1	3	2	2	2	4	1	1
TCGA-59-2354	OV		1	2	1	3	5	5	9	5	3	3	3	6	6
TCGA-59-2355	OV		1	1	3	2	4	1	3	2	2	2	4	1	1
TCGA-59-2363	OV		1	1	3	2	4	1	3	2	1	7	11	13	14
TCGA-59-2372	OV		1	1	3	1	3	6	8	8	8	9	8	10	11
TCGA-60-2698	LUSC		1	1	3	1	3	6	8	3	4	6	7	8	9
TCGA-60-2707	LUSC		1	1	3	6	6	8	7	10	11	12	13	14	15
TCGA-60-2708	LUSC		1	2	1	3	5	5	9	5	3	2	4	2	5
TCGA-60-2709	LUSC		1	1	3	1	3	6	8	8	8	9	8	10	11
TCGA-60-2710	LUSC		1	1	3	1	3	6	8	8	8	9	8	10	11
TCGA-60-2711	LUSC		1	1	3	2	4	6	8	8	8	9	8	10	11
TCGA-60-2712	LUSC		3	1	3	6	6	8	7	10	11	12	13	14	15
TCGA-60-2713	LUSC		1	1	3	1	3	6	8	8	8	9	8	10	11
TCGA-60-2715	LUSC		1	1	3	1	3	6	8	8	8	9	8	10	11
TCGA-60-2719	LUSC		1	1	3	1	3	6	8	8	8	9	8	10	11
TCGA-60-2720	LUSC		1	2	1	3	4	1	3	2	2	2	4	2	5
TCGA-60-2721	LUSC		1	1	3	1	3	6	8	8	8	9	8	10	11
TCGA-60-2722	LUSC		1	1	3	2	4	1	3	2	1	7	11	13	14
TCGA-60-2723	LUSC		1	2	1	3	5	5	9	5	3	3	3	6	6
TCGA-60-2724	LUSC		1	2	1	3	5	5	9	5	3	3	3	6	6
TCGA-60-2725	LUSC		1	2	1	2	4	2	4	3	4	6	7	8	9
TCGA-60-2726	LUSC		1	1	3	1	3	6	8	3	4	6	7	8	9
TCGA-61-1722	OV		1	1	3	2	4	1	3	1	7	8	10	12	13
TCGA-61-1725	OV		1	1	3	2	4	1	3	2	1	7	11	13	14
TCGA-61-1727	OV		1	1	3	2	4	1	3	2	2	2	4	2	2
TCGA-61-1728	OV		1	2	1	3	5	5	9	5	3	2	4	2	2
TCGA-61-1730	OV		1	2	1	3	5	5	9	5	3	3	3	6	6
TCGA-61-1733	OV		1	2	1	3	5	5	9	5	3	3	3	6	6
TCGA-61-1736	OV		1	2	3	2	4	1	3	2	2	1	5	7	10
TCGA-61-1737	OV		1	1	3	1	3	6	8	8	2	2	4	1	1
TCGA-61-1738	OV		1	1	3	2	4	1	3	2	2	2	4	2	5
TCGA-61-1740	OV		1	1	3	2	4	1	3	2	2	2	4	1	1
TCGA-61-1741	OV		1	1	3	1	3	6	8	8	8	9	8	10	11
TCGA-61-1895	OV		1	1	3	1	3	6	8	8	8	9	8	10	11
TCGA-61-1899	OV		1	2	2	4	4	1	3	1	7	8	4	2	5
TCGA-61-1900	OV		1	1	3	6	6	8	7	10	11	12	13	14	15
TCGA-61-1901	OV		1	1	3	2	4	1	3	2	2	2	4	2	5
TCGA-61-1903	OV		1	1	3	1	3	6	8	8	8	9	8	10	11
TCGA-61-1904	OV		1	2	1	3	5	5	9	5	3	2	4	2	5
TCGA-61-1906	OV		1	1	3	2	4	1	3	2	2	1	5	7	10
TCGA-61-1907	OV		1	2	3	2	4	1	3	1	7	8	10	12	13
TCGA-61-1910	OV		1	1	3	2	4	1	8	8	2	2	4	10	1
TCGA-61-1911	OV		1	1	3	1	4	1	3	2	2	1	5	7	10
TCGA-61-1913	OV		1	1	3	1	4	6	8	8	8	9	8	10	11
TCGA-61-1914	OV		1	1	3	2	4	1	3	2	2	2	4	1	2
TCGA-61-1915	OV		1	1	3	2	4	1	3	2	2	2	4	1	1
TCGA-61-1919	OV		1	1	3	2	4	1	3	2	2	2	4	1	2
TCGA-61-1995	OV		1	2	1	3	5	5	9	5	3	3	3	6	6
TCGA-61-1998	OV		1	1	3	1	3	6	8	8	8	9	8	10	11
TCGA-61-2000	OV		1	1	3	1	3	6	8	8	8	9	8	10	11
TCGA-61-2002	OV		1	2	1	3	5	5	9	5	3	3	3	6	6
TCGA-61-2003	OV		1	2	3	3	5	5	9	5	3	2	3	6	6
TCGA-61-2008	OV		1	1	3	2	4	1	3	2	1	7	11	13	14
TCGA-61-2009	OV		1	1	3	1	3	6	8	8	8	9	8	10	11
TCGA-61-2012	OV		1	1	3	2	4	1	3	2	2	2	10	1	2
TCGA-61-2016	OV		1	1	3	1	3	6	8	8	8	9	8	10	11
TCGA-61-2088	OV		1	2	1	3	5	5	9	5	3	3	3	6	6
TCGA-61-2092	OV		1	1	3	2	4	2	2	4	9	10	9	11	12
TCGA-61-2094	OV		1	1	3	1	3	6	8	3	4	6	7	8	9
TCGA-61-2095	OV		3	4	4	6	6	8	7	10	11	12	13	14	15
TCGA-61-2097	OV		1	2	3	3	5	5	9	5	3	2	4	2	5
TCGA-61-2101	OV		1	2	1	3	5	5	9	5	3	3	3	6	6
TCGA-61-2102	OV		1	2	1	3	5	5	9	5	3	3	3	6	6
TCGA-61-2104	OV		1	1	3	2	4	1	3	2	2	2	4	1	1
TCGA-61-2109	OV		1	1	3	1	3	6	8	8	8	9	8	10	11
TCGA-61-2110	OV		1	2	1	3	5	5	9	5	3	3	3	6	6
TCGA-61-2111	OV		1	1	3	2	4	1	3	2	8	2	4	1	2
TCGA-61-2113	OV		1	2	3	2	4	1	3	5	3	2	4	2	2
TCGA-61-2612	OV		1	2	1	3	5	5	9	5	3	3	3	6	6
TCGA-61-2613	OV		1	1	3	2	4	1	3	2	2	1	5	7	10
TCGA-61-2614	OV		1	2	1	3	5	5	9	5	3	3	3	6	6
TCGA-63-5128	LUSC		3	4	4	6	6	8	7	10	11	12	13	14	15
TCGA-63-5131	LUSC		1	1	3	1	3	6	8	8	8	9	8	10	11
TCGA-63-6202	LUSC		1	2	1	3	5	4	1	7	6	5	1	4	6
TCGA-64-1676	LUAD		1	1	3	2	4	2	2	4	9	10	9	11	12
TCGA-64-1677	LUAD		1	1	3	1	3	6	8	8	2	2	4	1	1
TCGA-64-1678	LUAD		1	1	3	2	4	2	4	3	4	6	7	8	9
TCGA-64-1679	LUAD		3	4	4	6	6	8	7	10	11	12	13	14	15
TCGA-64-1680	LUAD		3	4	4	6	6	8	7	10	11	12	13	14	15
TCGA-64-1681	LUAD		3	4	4	2	6	8	7	10	11	12	13	14	15
TCGA-64-5774	LUAD		1	1	3	2	4	2	4	3	4	6	7	8	9
TCGA-64-5775	LUAD		1	2	1	3	5	5	9	5	3	3	3	6	6
TCGA-64-5778	LUAD		1	2	1	3	4	1	3	2	2	2	4	2	5
TCGA-64-5781	LUAD		1	1	3	1	3	6	8	8	8	9	8	10	11
TCGA-66-2727	LUSC		1	1	3	1	3	6	8	8	8	9	8	10	11
TCGA-66-2734	LUSC		1	2	1	3	5	5	9	5	3	2	4	2	5
TCGA-66-2742	LUSC		1	1	3	6	6	8	7	10	11	12	13	14	15
TCGA-66-2744	LUSC		1	1	3	2	4	2	3	2	2	2	4	2	5
TCGA-66-2754	LUSC		3	4	4	6	6	8	7	10	11	12	13	14	15
TCGA-66-2755	LUSC		3	1	3	6	6	8	7	10	11	12	13	14	15
TCGA-66-2756	LUSC		1	1	3	2	4	1	3	2	11	2	13	14	15
TCGA-66-2757	LUSC		1	2	1	3	5	5	9	5	3	2	4	2	5
TCGA-66-2758	LUSC		1	1	3	2	6	8	7	10	11	12	13	14	15
TCGA-66-2759	LUSC		3	1	3	6	6	8	7	10	11	12	13	14	15
TCGA-66-2763	LUSC		1	1	3	2	4	1	3	5	3	2	4	2	2
TCGA-66-2765	LUSC		1	2	3	2	4	1	3	5	3	2	4	2	6
TCGA-66-2766	LUSC		1	1	3	2	4	1	3	2	2	2	5	7	10
TCGA-66-2767	LUSC		3	4	4	6	6	8	7	10	11	12	13	14	15
TCGA-66-2768	LUSC		1	2	1	2	4	2	4	3	4	6	7	8	9
TCGA-66-2770	LUSC		3	1	3	6	6	8	7	10	11	12	13	14	15
TCGA-66-2771	LUSC		3	4	4	6	6	8	7	10	11	12	13	14	15
TCGA-66-2773	LUSC		3	4	4	6	6	1	7	2	11	12	13	14	15
TCGA-66-2777	LUSC		3	1	3	6	6	8	7	10	11	12	13	14	15
TCGA-66-2778	LUSC		3	4	4	6	6	8	7	10	11	12	13	14	15
TCGA-66-2780	LUSC		3	1	3	6	6	8	7	10	11	12	13	14	15
TCGA-66-2781	LUSC		3	4	4	6	6	8	7	10	11	12	13	14	15
TCGA-66-2782	LUSC		1	1	3	1	3	6	8	8	8	9	8	10	11
TCGA-66-2783	LUSC		1	1	3	1	3	6	8	8	8	9	8	10	11
TCGA-66-2785	LUSC		1	1	3	2	4	1	3	2	2	2	4	1	1
TCGA-66-2786	LUSC		1	2	1	3	5	5	9	5	3	3	3	6	6
TCGA-66-2787	LUSC		1	1	3	1	3	6	8	8	8	9	8	10	11
TCGA-66-2788	LUSC		3	4	4	6	6	8	7	10	11	12	13	14	15
TCGA-66-2789	LUSC		1	1	3	1	3	6	8	8	8	9	8	10	11
TCGA-66-2791	LUSC		1	1	3	1	3	6	8	8	8	9	8	10	11
TCGA-66-2792	LUSC		1	1	3	1	3	6	8	8	8	9	8	10	11
TCGA-66-2793	LUSC		3	4	4	6	6	8	7	10	11	12	13	14	15
TCGA-66-2794	LUSC		1	1	3	1	3	6	8	8	8	9	8	10	11
TCGA-66-2795	LUSC		1	1	3	1	3	6	8	8	8	9	8	10	11
TCGA-66-2800	LUSC		3	1	3	6	6	8	7	10	11	12	13	14	15
TCGA-67-3771	LUAD		1	1	3	1	3	6	8	8	8	9	8	10	11
TCGA-67-3772	LUAD		3	4	4	6	6	8	7	10	11	12	13	14	15
TCGA-67-3773	LUAD		1	1	3	2	4	1	3	2	2	2	4	1	1
TCGA-67-3774	LUAD		1	1	3	2	4	1	3	2	2	1	5	7	10
TCGA-67-6215	LUAD		1	1	3	2	4	2	3	1	7	8	10	12	13
TCGA-67-6216	LUAD		1	1	3	2	4	1	3	2	2	1	5	7	10
TCGA-67-6217	LUAD		1	1	3	2	4	1	3	2	2	2	4	2	5
TCGA-69-7760	LUAD		1	2	1	3	5	5	9	5	3	2	4	2	5
TCGA-69-7761	LUAD		3	1	3	6	6	8	7	10	11	12	13	14	15
TCGA-69-7763	LUAD		1	1	3	2	4	1	3	2	2	1	5	7	10
TCGA-69-7764	LUAD		1	1	3	2	4	1	3	2	1	7	11	13	14
TCGA-69-7765	LUAD		1	2	1	3	4	1	3	2	2	2	4	2	5
TCGA-69-7980	LUAD		3	4	4	6	6	8	7	10	11	12	13	14	15
TCGA-70-6722	LUSC		1	1	3	2	6	8	7	10	11	12	13	14	15
TCGA-70-6723	LUSC		1	1	3	2	4	1	3	2	2	2	4	1	1
TCGA-71-6725	LUAD		1	1	3	2	4	1	3	1	7	8	10	1	2
TCGA-73-4658	LUAD		1	2	2	4	1	4	1	7	6	5	2	9	8
TCGA-73-4659	LUAD		1	1	3	1	3	6	8	8	8	9	8	10	11
TCGA-73-4662	LUAD		1	1	3	2	4	2	2	4	9	10	9	11	12
TCGA-73-4676	LUAD		1	1	3	2	4	2	2	4	9	10	9	11	12
TCGA-73-7498	LUAD		1	2	2	4	2	3	6	6	5	4	6	5	7
TCGA-73-7499	LUAD		1	1	3	2	4	2	2	4	9	10	9	11	12
TCGA-75-5122	LUAD		1	1	3	2	4	1	3	2	2	2	4	2	5
TCGA-75-5126	LUAD		2	3	2	4	7	7	5	9	5	4	6	5	7
TCGA-75-5146	LUAD		1	1	3	2	4	1	3	2	1	7	11	13	14
TCGA-75-5147	LUAD		1	2	1	3	4	1	3	2	2	2	4	2	5
TCGA-75-6203	LUAD		1	1	3	2	4	1	3	2	2	2	4	2	2
TCGA-75-6205	LUAD		1	1	3	2	4	1	3	2	2	2	4	2	5
TCGA-75-6207	LUAD		1	1	3	2	4	1	3	2	2	2	4	2	5
TCGA-75-6211	LUAD		1	1	3	2	4	1	3	2	2	1	5	7	10
TCGA-75-6212	LUAD		1	2	2	4	1	4	1	7	6	5	2	9	8
TCGA-75-6214	LUAD		1	2	1	3	5	5	9	5	3	3	3	6	6
TCGA-75-7025	LUAD		2	3	5	5	7	7	5	9	10	11	12	3	4
TCGA-75-7027	LUAD		3	4	4	6	6	8	7	10	11	12	13	14	15
TCGA-75-7030	LUAD		1	2	2	4	2	3	6	6	5	4	6	5	7
TCGA-75-7031	LUAD		1	1	3	2	4	1	3	2	2	2	4	1	2
TCGA-76-4925	GBM		3	4	4	6	6	8	7	10	11	12	13	14	15
TCGA-76-4926	GBM		1	1	3	2	4	1	3	2	2	1	5	7	10
TCGA-76-4928	GBM		3	4	4	6	6	8	7	10	11	12	13	14	15
TCGA-76-4929	GBM		3	4	4	6	6	8	7	10	11	12	13	14	15
TCGA-76-4931	GBM		3	4	4	6	6	8	7	10	11	12	13	14	15
TCGA-76-4934	GBM		3	4	4	6	6	8	7	10	11	12	13	14	15
TCGA-76-4935	GBM		3	4	4	6	6	8	7	10	11	12	13	14	15
TCGA-76-6191	GBM		3	4	4	6	6	8	7	10	11	12	13	14	15
TCGA-76-6192	GBM		3	4	4	6	6	8	7	10	11	12	13	14	15
TCGA-76-6193	GBM		1	2	1	3	5	5	9	5	3	3	3	6	6
TCGA-76-6282	GBM		3	4	4	6	6	8	7	10	11	12	13	14	15
TCGA-76-6285	GBM		3	4	4	6	6	8	7	10	11	12	13	14	15
TCGA-78-7143	LUAD		1	2	3	2	4	1	3	2	2	1	5	7	10
TCGA-78-7145	LUAD		1	1	3	2	4	1	3	2	2	2	4	1	1
TCGA-78-7147	LUAD		3	4	4	6	6	8	7	10	11	12	13	14	15
TCGA-78-7148	LUAD		1	1	3	2	4	2	4	3	4	6	7	8	9
TCGA-78-7149	LUAD		1	1	3	2	4	1	3	2	2	2	4	1	1
TCGA-78-7150	LUAD		3	4	4	6	6	8	7	10	11	12	13	14	15
TCGA-78-7152	LUAD		1	1	3	2	4	1	1	7	6	2	4	2	5
TCGA-78-7153	LUAD		1	2	3	2	4	1	3	2	2	2	4	2	2
TCGA-78-7154	LUAD		1	1	3	2	4	1	3	5	3	2	4	2	5
TCGA-78-7155	LUAD		1	1	3	2	4	1	3	2	2	1	5	7	10
TCGA-78-7156	LUAD		3	4	4	6	6	8	7	10	11	12	13	14	15
TCGA-78-7158	LUAD		1	2	3	2	4	1	3	2	2	2	4	2	2
TCGA-78-7159	LUAD		1	1	3	2	4	1	3	2	2	2	4	2	2
TCGA-78-7160	LUAD		1	1	3	2	4	2	2	4	9	10	9	11	12
TCGA-78-7161	LUAD		1	1	3	2	4	2	3	4	9	10	9	11	12
TCGA-78-7166	LUAD		3	4	4	2	4	2	2	4	9	10	9	11	12
TCGA-78-7167	LUAD		1	1	3	2	4	1	6	6	5	4	6	2	5
TCGA-78-7535	LUAD		1	2	1	3	5	5	9	5	3	3	3	6	6
TCGA-78-7536	LUAD		1	1	3	2	4	1	3	5	3	2	4	2	2
TCGA-78-7537	LUAD		1	1	3	2	4	1	3	2	2	1	5	7	10
TCGA-78-7539	LUAD		1	1	3	2	4	1	3	2	2	2	4	2	5
TCGA-78-7540	LUAD		3	4	4	6	6	8	7	10	11	12	13	14	15
TCGA-78-7542	LUAD		3	4	4	6	6	8	7	10	11	12	13	14	15
TCGA-78-7633	LUAD		1	2	2	4	2	3	6	6	5	4	6	5	7
TCGA-80-5607	LUAD		2	3	2	4	7	7	5	9	10	11	12	3	4
TCGA-80-5608	LUAD		1	2	2	4	2	3	6	6	5	4	6	5	7
TCGA-81-5910	GBM		3	4	4	6	6	8	7	10	11	12	13	14	15
TCGA-85-6175	LUSC		3	4	4	6	6	8	7	10	11	12	13	14	15
TCGA-85-6560	LUSC		1	2	3	2	4	1	3	2	2	2	4	2	5
TCGA-85-6561	LUSC		1	2	1	3	5	5	9	5	3	3	3	6	6
TCGA-86-6562	LUAD		3	4	4	2	4	2	2	4	9	10	9	11	12
TCGA-86-6851	LUAD		3	4	4	6	6	8	7	10	11	12	13	14	15
TCGA-86-7713	LUAD		1	2	2	4	2	3	6	6	5	4	6	5	7
TCGA-86-7714	LUAD		2	3	2	4	7	7	5	9	10	11	12	3	4
TCGA-87-5896	GBM		3	4	4	6	6	8	7	10	11	12	13	14	15
TCGA-91-6828	LUAD		1	1	3	2	4	1	3	2	2	1	5	7	10
TCGA-91-6829	LUAD		1	1	3	2	4	1	3	2	2	2	4	2	5
TCGA-91-6835	LUAD		1	1	3	2	4	2	2	4	9	10	9	11	12
TCGA-91-6840	LUAD		1	1	3	2	4	1	3	2	2	2	4	1	1
TCGA-91-6847	LUAD		1	2	1	3	5	5	9	5	3	2	4	2	5
TCGA-91-6849	LUAD		1	2	2	4	2	3	6	6	5	4	6	5	7
TCGA-91-7771	LUAD		1	1	3	2	4	1	3	2	2	2	4	2	5
TCGA-93-7347	LUAD		1	2	2	4	4	1	3	2	2	2	4	2	5
TCGA-93-7348	LUAD		3	4	4	6	6	8	7	10	11	12	13	14	15
TCGA-95-7039	LUAD		1	2	1	3	5	5	9	5	3	3	3	6	6
TCGA-95-7043	LUAD		1	2	1	3	5	5	9	5	3	2	4	2	2
TCGA-95-7567	LUAD		1	2	1	3	5	5	9	5	3	2	4	2	5
TCGA-95-7947	LUAD		1	2	1	3	5	5	9	5	3	3	3	6	6
TCGA-95-7948	LUAD		1	1	2	4	1	4	1	7	6	5	2	9	8
TCGA-97-7546	LUAD		1	1	3	2	4	1	3	2	2	2	4	2	5
TCGA-97-7552	LUAD		3	4	4	6	6	8	7	10	11	12	13	14	15
TCGA-97-7553	LUAD		1	2	3	2	4	1	3	2	2	2	4	2	5
TCGA-97-7554	LUAD		1	2	3	2	4	1	3	2	3	2	4	13	6
TCGA-97-7937	LUAD		2	3	2	4	1	4	1	7	6	5	2	3	4
TCGA-97-7938	LUAD		1	2	1	3	5	5	9	5	3	3	3	6	6
TCGA-97-7941	LUAD		2	3	2	4	7	7	5	9	5	4	6	5	7
TCGA-99-7458	LUAD		1	2	3	2	4	1	3	2	2	2	4	2	5
TCGA-A1-A0SD	BRCA	BRCA-LUMA	1	1	3	2	4	2	2	4	9	10	9	11	12
TCGA-A1-A0SE	BRCA	BRCA-LUMA	1	1	3	2	4	2	4	3	4	6	7	8	9
TCGA-A1-A0SH	BRCA	BRCA-LUMA	1	1	3	1	3	6	8	8	8	9	8	10	11
TCGA-A1-A0SJ	BRCA	BRCA-LUMA	1	1	3	2	4	1	3	2	2	1	5	7	10
TCGA-A1-A0SK	BRCA	BRCA-BASAL	1	2	3	2	4	1	3	5	3	2	4	2	2
TCGA-A1-A0SM	BRCA	BRCA-LUMA	1	1	3	2	4	2	2	4	9	10	9	11	12
TCGA-A1-A0SO	BRCA	BRCA-BASAL	1	1	4	2	4	1	3	2	2	1	5	14	15
TCGA-A2-A04N	BRCA	BRCA-LUMA	1	1	2	2	4	1	3	1	7	8	10	12	13
TCGA-A2-A04P	BRCA	BRCA-BASAL	1	1	3	2	4	1	3	2	2	2	4	2	5
TCGA-A2-A04Q	BRCA	BRCA-BASAL	1	1	3	2	4	1	3	2	2	2	4	2	5
TCGA-A2-A04R	BRCA	BRCA-LUMB	1	1	3	2	4	1	3	2	2	2	4	2	5
TCGA-A2-A04U	BRCA	BRCA-BASAL	1	1	3	2	4	1	3	2	2	2	4	1	1
TCGA-A2-A04V	BRCA	BRCA-LUMA	1	1	3	2	4	2	4	3	4	6	7	8	9
TCGA-A2-A04W	BRCA	BRCA-HER2	1	1	3	2	4	1	3	2	2	2	4	1	1
TCGA-A2-A04X	BRCA	BRCA-HER2	1	1	3	2	4	2	2	4	9	10	9	11	12
TCGA-A2-A04Y	BRCA	BRCA-LUMB	1	1	3	2	4	1	3	2	2	1	9	11	12
TCGA-A2-A0CL	BRCA		1	1	3	2	4	2	4	3	4	6	7	8	9
TCGA-A2-A0CM	BRCA	BRCA-BASAL	1	1	3	2	4	2	2	4	9	10	9	11	12
TCGA-A2-A0CP	BRCA	BRCA-LUMA	1	1	3	2	4	1	3	2	2	2	4	2	5
TCGA-A2-A0CQ	BRCA	BRCA-LUMA	1	1	2	4	1	4	1	7	6	5	2	9	8
TCGA-A2-A0CS	BRCA	BRCA-LUMA	1	2	3	2	4	1	3	7	6	2	4	2	5
TCGA-A2-A0CT	BRCA	BRCA-LUMA	1	1	3	2	4	2	4	3	4	6	7	8	9
TCGA-A2-A0CU	BRCA	BRCA-LUMA	1	2	3	3	5	5	9	5	3	2	4	2	5
TCGA-A2-A0CV	BRCA	BRCA-LUMA	1	1	3	2	4	2	4	3	4	6	7	8	5
TCGA-A2-A0CW	BRCA	BRCA-LUMB	1	1	3	2	4	1	3	2	2	1	9	11	10
TCGA-A2-A0CX	BRCA	BRCA-HER2	1	2	3	3	5	5	9	5	3	2	4	2	5
TCGA-A2-A0D0	BRCA	BRCA-BASAL	1	1	3	2	4	1	3	2	2	2	5	7	10
TCGA-A2-A0D1	BRCA	BRCA-HER2	1	2	3	2	4	1	3	1	7	8	10	12	13
TCGA-A2-A0D2	BRCA	BRCA-BASAL	1	2	3	2	4	1	3	2	2	1	5	7	10
TCGA-A2-A0D3	BRCA	BRCA-LUMA	1	1	3	2	4	2	4	3	4	6	7	8	5
TCGA-A2-A0EM	BRCA	BRCA-LUMA	1	1	3	2	4	1	3	2	2	2	4	2	5
TCGA-A2-A0EO	BRCA	BRCA-LUMA	1	1	2	4	1	4	1	7	6	5	2	9	8
TCGA-A2-A0EQ	BRCA	BRCA-HER2	1	1	3	2	4	2	4	3	4	6	7	8	9
TCGA-A2-A0ES	BRCA	BRCA-LUMA	1	1	3	2	4	1	3	3	4	6	7	2	5
TCGA-A2-A0ET	BRCA	BRCA-LUMA	1	1	3	2	4	1	3	2	1	7	11	13	14
TCGA-A2-A0EU	BRCA	BRCA-LUMA	1	1	3	2	4	1	3	2	2	2	4	2	5
TCGA-A2-A0EV	BRCA	BRCA-LUMA	1	1	3	2	4	1	3	2	2	2	4	2	2
TCGA-A2-A0EW	BRCA	BRCA-LUMA	1	1	3	2	4	2	4	3	4	6	7	8	9
TCGA-A2-A0EX	BRCA	BRCA-LUMA	1	1	3	2	4	1	3	2	2	2	4	2	5
TCGA-A2-A0EY	BRCA	BRCA-LUMB	1	2	3	2	4	1	3	5	3	2	4	2	2
TCGA-A2-A0ST	BRCA	BRCA-BASAL	1	1	3	2	4	2	4	3	4	6	7	8	9
TCGA-A2-A0SU	BRCA	BRCA-LUMA	1	1	3	2	4	1	3	2	2	2	4	2	5
TCGA-A2-A0SV	BRCA	BRCA-LUMB	1	2	3	2	4	1	3	2	2	1	5	7	10
TCGA-A2-A0SW	BRCA	BRCA-LUMB	1	2	1	3	5	5	9	5	3	3	3	6	6
TCGA-A2-A0SX	BRCA	BRCA-BASAL	1	2	3	2	4	1	3	5	3	2	4	2	5
TCGA-A2-A0SY	BRCA	BRCA-LUMA	1	1	2	4	1	4	1	7	6	5	10	12	13
TCGA-A2-A0T0	BRCA	BRCA-BASAL	1	1	3	2	4	1	1	7	6	2	4	2	5
TCGA-A2-A0T1	BRCA	BRCA-HER2	1	2	1	3	5	5	9	5	3	2	4	2	5
TCGA-A2-A0T2	BRCA	BRCA-BASAL	1	1	3	2	4	2	2	4	9	10	9	11	12
TCGA-A2-A0T3	BRCA	BRCA-LUMB	1	1	3	2	4	2	4	3	4	6	7	8	9
TCGA-A2-A0T4	BRCA	BRCA-LUMA	1	1	3	2	4	2	4	3	4	6	7	8	9
TCGA-A2-A0T6	BRCA	BRCA-LUMA	1	2	3	2	4	1	3	1	7	8	10	12	13
TCGA-A2-A0T7	BRCA	BRCA-LUMA	1	1	2	4	1	4	1	7	6	5	2	9	8
TCGA-A2-A0YC	BRCA	BRCA-LUMA	1	1	2	4	1	4	1	7	6	5	2	9	8
TCGA-A2-A0YD	BRCA	BRCA-LUMA	1	2	2	2	4	1	3	1	7	8	10	12	13
TCGA-A2-A0YF	BRCA	BRCA-LUMA	1	1	3	2	4	2	4	3	4	6	7	8	9
TCGA-A2-A0YG	BRCA	BRCA-LUMB	1	1	3	1	4	6	8	8	2	2	4	2	5
TCGA-A2-A0YH	BRCA	BRCA-LUMB	1	2	3	3	5	5	9	5	3	2	4	2	5
TCGA-A2-A0YI	BRCA	BRCA-LUMA	1	1	2	4	1	4	1	7	6	5	2	9	8
TCGA-A2-A0YJ	BRCA	BRCA-BASAL	1	1	3	2	4	1	3	2	2	2	4	1	1
TCGA-A2-A0YK	BRCA		1	1	3	2	4	2	4	3	4	6	7	8	9
TCGA-A2-A0YL	BRCA	BRCA-LUMA	1	2	2	4	2	4	6	6	5	4	6	5	5
TCGA-A2-A0YM	BRCA	BRCA-BASAL	1	2	1	3	5	5	9	5	3	3	3	6	6
TCGA-A3-3308	KIRC		2	3	5	5	7	7	5	9	10	11	12	3	4
TCGA-A3-3311	KIRC		2	3	5	5	7	7	5	9	10	11	12	3	4
TCGA-A3-3316	KIRC		2	3	5	5	7	7	5	9	10	11	12	3	4
TCGA-A3-3317	KIRC		3	4	4	6	6	8	7	10	11	12	13	14	15
TCGA-A3-3320	KIRC		2	3	5	5	7	7	1	7	6	5	1	4	3
TCGA-A3-3322	KIRC		2	3	5	5	7	7	5	9	10	11	12	3	4
TCGA-A3-3323	KIRC		2	3	5	5	7	7	1	7	6	5	1	4	3
TCGA-A3-3324	KIRC		2	3	5	5	7	7	5	9	10	11	12	3	4
TCGA-A3-3326	KIRC		2	1	3	2	4	1	3	2	1	7	11	13	14
TCGA-A3-3346	KIRC		2	3	2	4	1	4	1	7	6	5	2	9	8
TCGA-A3-3349	KIRC		2	3	5	5	7	7	5	9	10	11	12	3	4
TCGA-A3-3357	KIRC		2	3	2	4	1	4	1	7	10	11	12	3	4
TCGA-A3-3358	KIRC		2	3	5	5	7	7	5	9	10	11	12	3	4
TCGA-A3-3362	KIRC		2	3	5	5	7	7	5	9	10	11	12	3	4
TCGA-A3-3363	KIRC		1	1	3	2	4	1	3	2	2	2	4	2	5
TCGA-A3-3365	KIRC		2	3	5	5	7	7	5	9	10	11	12	3	4
TCGA-A3-3367	KIRC		2	3	5	5	7	7	5	9	10	11	12	3	4
TCGA-A3-3370	KIRC		1	2	2	4	1	4	1	7	6	5	2	9	8
TCGA-A3-3372	KIRC		2	3	5	5	7	7	5	9	10	11	12	3	4
TCGA-A3-3373	KIRC		2	3	5	5	7	7	5	9	10	11	12	3	4
TCGA-A3-3376	KIRC		1	1	3	2	4	1	3	2	1	7	11	13	14
TCGA-A3-3378	KIRC		2	3	5	5	7	7	1	7	6	5	1	4	3
TCGA-A3-3380	KIRC		2	3	5	5	7	7	5	9	10	11	12	3	4
TCGA-A3-3382	KIRC		2	3	5	5	7	7	5	9	10	11	12	3	4
TCGA-A3-3383	KIRC		2	3	5	5	7	7	5	9	10	11	12	3	4
TCGA-A3-3385	KIRC		2	3	5	5	7	7	5	9	10	11	12	3	4
TCGA-A3-3387	KIRC		1	1	3	1	4	1	3	2	1	7	11	13	14
TCGA-A5-A0G5	UCEC	UCEC-SEROUS	1	1	3	2	4	1	3	2	2	2	4	2	5
TCGA-A5-A0G9	UCEC	UCEC-MSI	1	2	2	4	1	4	1	7	6	5	2	9	8
TCGA-A5-A0GA	UCEC	UCEC-MSI	1	2	2	4	1	4	1	7	6	5	2	9	8
TCGA-A5-A0GB	UCEC	UCEC-MSI	2	2	2	4	1	4	1	7	6	5	2	9	8
TCGA-A5-A0GD	UCEC		1	2	2	4	2	3	6	6	5	4	6	5	7
TCGA-A5-A0GE	UCEC	UCEC-LOW-CNA	1	1	2	4	1	4	1	7	6	5	2	9	8
TCGA-A5-A0GH	UCEC	UCEC-MSI	2	2	2	4	1	4	1	7	6	5	2	9	8
TCGA-A5-A0GI	UCEC	UCEC-MSI	2	2	2	4	1	4	1	7	6	5	1	4	3
TCGA-A5-A0GJ	UCEC	UCEC-SEROUS	1	2	1	4	1	4	1	7	6	5	2	9	8
TCGA-A5-A0GM	UCEC	UCEC-LOW-CNA	2	3	2	4	1	4	1	7	6	5	2	9	8
TCGA-A5-A0GN	UCEC	UCEC-SEROUS	1	1	3	2	4	2	2	4	9	10	9	11	12
TCGA-A5-A0GP	UCEC	UCEC-ULTRA	2	3	2	4	1	4	1	7	6	5	2	9	8
TCGA-A5-A0GQ	UCEC	UCEC-LOW-CNA	2	3	2	4	1	4	1	7	6	5	2	9	8
TCGA-A5-A0GU	UCEC	UCEC-LOW-CNA	1	2	2	4	1	4	1	7	6	5	2	9	8
TCGA-A5-A0GV	UCEC	UCEC-LOW-CNA	1	2	2	4	1	4	1	7	6	5	2	9	8
TCGA-A5-A0GW	UCEC	UCEC-MSI	1	2	2	4	1	4	1	7	6	5	2	9	8
TCGA-A5-A0GX	UCEC	UCEC-LOW-CNA	1	2	2	4	1	4	1	7	6	5	2	9	8
TCGA-A5-A0R6	UCEC	UCEC-SEROUS	1	2	1	3	1	4	1	7	6	5	1	4	3
TCGA-A5-A0R7	UCEC	UCEC-SEROUS	1	2	1	4	1	4	1	7	6	5	2	9	8
TCGA-A5-A0R8	UCEC	UCEC-LOW-CNA	2	3	2	4	1	4	1	7	6	5	2	9	8
TCGA-A5-A0R9	UCEC	UCEC-LOW-CNA	1	2	2	4	1	4	1	7	6	5	2	9	8
TCGA-A5-A0RA	UCEC	UCEC-LOW-CNA	1	2	2	4	1	4	1	7	6	5	2	9	8
TCGA-A5-A0VP	UCEC	UCEC-MSI	1	2	2	4	1	4	1	7	6	5	2	9	8
TCGA-A5-A0VQ	UCEC	UCEC-MSI	1	2	2	4	1	4	1	7	6	5	2	9	8
TCGA-A6-2670	COADREAD	COADREAD-MSS	1	2	1	4	2	1	3	2	2	1	5	7	10
TCGA-A6-2671	COADREAD	COADREAD-MSS	1	2	1	3	5	5	1	7	6	5	1	4	3
TCGA-A6-2672	COADREAD	COADREAD-MSI	1	2	2	4	2	3	6	6	5	4	6	5	7
TCGA-A6-2674	COADREAD	COADREAD-MSS	1	2	1	3	5	5	9	5	3	3	3	6	6
TCGA-A6-2675	COADREAD	COADREAD-MSS	1	2	3	2	4	1	3	2	2	1	5	7	10
TCGA-A6-2676	COADREAD	COADREAD-MSI	1	2	2	4	2	1	3	1	7	8	10	12	13
TCGA-A6-2677	COADREAD	COADREAD-MSS	1	2	3	2	4	1	3	2	2	1	5	7	10
TCGA-A6-2678	COADREAD	COADREAD-MSS	1	2	1	3	5	5	9	5	3	3	3	6	6
TCGA-A6-2683	COADREAD	COADREAD-MSS	1	2	1	4	2	3	6	6	5	4	6	5	7
TCGA-A6-3807	COADREAD	COADREAD-MSS	1	2	1	3	5	5	9	5	3	2	4	2	2
TCGA-A6-3810	COADREAD	COADREAD-MSS	1	2	1	4	2	3	6	6	5	4	6	5	7
TCGA-A6-4105	COADREAD	COADREAD-MSS	1	2	1	4	2	3	6	6	5	4	6	5	7
TCGA-A6-5656	COADREAD	COADREAD-MSS	1	2	1	3	5	5	9	5	3	3	3	6	6
TCGA-A6-5657	COADREAD	COADREAD-MSS	1	2	2	4	2	3	6	6	5	4	6	5	7
TCGA-A6-5659	COADREAD	COADREAD-MSS	1	2	1	3	5	5	9	5	3	3	3	6	6
TCGA-A6-5660	COADREAD	COADREAD-MSS	1	2	3	2	4	1	3	2	2	1	5	7	10
TCGA-A6-5661	COADREAD	COADREAD-MSI	1	2	2	4	2	1	3	1	7	8	10	12	13
TCGA-A6-5662	COADREAD	COADREAD-MSS	1	2	1	3	5	5	9	5	3	3	3	6	6
TCGA-A6-5664	COADREAD	COADREAD-MSS	1	2	2	4	2	3	6	6	5	4	6	5	7
TCGA-A6-5665	COADREAD	COADREAD-MSI	2	2	2	4	1	4	1	7	6	5	1	4	3
TCGA-A6-5666	COADREAD	COADREAD-MSS	1	2	2	4	2	3	6	6	5	4	6	5	7
TCGA-A6-6137	COADREAD	COADREAD-MSS	1	2	1	3	5	5	9	5	3	2	4	2	2
TCGA-A6-6138	COADREAD	COADREAD-MSS	1	2	1	4	2	3	6	6	5	4	6	5	7
TCGA-A6-6141	COADREAD	COADREAD-ULTRA	1	2	2	4	2	3	6	6	5	4	6	5	7
TCGA-A6-6142	COADREAD		1	2	1	3	5	5	9	5	3	3	3	6	6
TCGA-A6-6648	COADREAD		1	2	3	2	4	1	3	2	2	2	4	2	2
TCGA-A6-6649	COADREAD		1	2	1	4	1	4	1	7	6	5	2	9	8
TCGA-A6-6650	COADREAD	COADREAD-MSS	1	2	1	3	5	5	9	5	3	3	3	6	6
TCGA-A6-6651	COADREAD		1	2	1	4	2	3	6	6	5	4	6	5	7
TCGA-A6-6652	COADREAD		1	2	1	3	5	5	9	5	3	3	3	6	6
TCGA-A6-6653	COADREAD	COADREAD-MSI	1	2	2	4	2	3	6	6	5	4	6	5	7
TCGA-A6-6654	COADREAD		1	2	1	3	5	5	9	5	3	3	3	6	6
TCGA-A6-6780	COADREAD	COADREAD-MSI	2	3	2	4	1	4	1	7	6	5	1	4	3
TCGA-A6-6781	COADREAD	COADREAD-MSI	2	3	2	4	1	4	1	7	6	5	1	4	3
TCGA-A6-6782	COADREAD	COADREAD-MSS	1	2	1	4	2	3	6	6	5	4	6	5	7
TCGA-A7-A0CD	BRCA	BRCA-LUMA	1	1	2	2	4	1	3	1	7	8	10	12	13
TCGA-A7-A0CE	BRCA	BRCA-BASAL	1	1	3	2	4	2	2	4	9	10	9	11	12
TCGA-A7-A0CG	BRCA	BRCA-LUMA	1	1	3	2	4	2	2	4	9	10	9	11	12
TCGA-A7-A0CH	BRCA	BRCA-LUMA	1	1	2	2	4	1	3	1	7	8	10	12	13
TCGA-A7-A0CJ	BRCA	BRCA-LUMB	1	1	3	2	4	1	3	2	6	2	2	9	8
TCGA-A7-A0D9	BRCA	BRCA-LUMA	1	1	2	4	1	4	1	7	6	5	2	9	8
TCGA-A7-A0DA	BRCA	BRCA-BASAL	1	1	3	2	4	2	2	4	9	10	9	11	12
TCGA-A7-A0DB	BRCA	BRCA-LUMA	1	2	2	2	4	1	1	7	6	2	4	2	5
TCGA-A7-A13D	BRCA	BRCA-BASAL	1	1	3	2	4	1	3	2	2	1	5	7	10
TCGA-A8-A06N	BRCA	BRCA-LUMB	1	3	2	2	1	1	1	7	6	2	1	4	5
TCGA-A8-A06O	BRCA	BRCA-LUMB	1	2	1	4	1	4	1	7	6	5	2	9	8
TCGA-A8-A06P	BRCA	BRCA-LUMA	1	1	3	2	4	1	3	2	2	2	4	2	5
TCGA-A8-A06Q	BRCA	BRCA-LUMB	3	4	4	6	6	8	7	10	11	12	13	14	15
TCGA-A8-A06R	BRCA		1	1	3	2	4	1	3	3	4	6	4	2	2
TCGA-A8-A06T	BRCA	BRCA-LUMA	1	1	3	2	4	1	3	2	2	2	4	2	5
TCGA-A8-A06U	BRCA		3	1	3	6	6	8	7	10	11	12	13	14	15
TCGA-A8-A06X	BRCA	BRCA-LUMB	3	4	4	6	6	8	7	10	11	12	13	14	15
TCGA-A8-A06Y	BRCA	BRCA-LUMA	3	4	4	2	4	2	2	4	9	10	9	11	12
TCGA-A8-A06Z	BRCA	BRCA-LUMB	1	1	3	2	4	2	4	3	4	6	7	8	9
TCGA-A8-A075	BRCA	BRCA-LUMB	1	2	1	3	5	5	9	5	3	2	4	2	5
TCGA-A8-A076	BRCA	BRCA-LUMB	1	1	3	2	4	1	3	2	2	1	5	7	10
TCGA-A8-A079	BRCA	BRCA-LUMB	1	1	3	2	4	2	4	3	4	6	7	8	9
TCGA-A8-A07B	BRCA	BRCA-LUMA	1	2	1	3	5	5	9	5	3	3	3	6	6
TCGA-A8-A07E	BRCA	BRCA-LUMA	1	1	3	2	4	2	4	3	4	6	7	8	9
TCGA-A8-A07F	BRCA	BRCA-LUMA	1	1	3	2	4	2	2	4	9	10	9	11	12
TCGA-A8-A07G	BRCA	BRCA-LUMA	1	1	3	2	4	2	2	4	9	10	9	11	12
TCGA-A8-A07I	BRCA	BRCA-HER2	1	1	3	2	4	1	3	2	1	7	11	13	14
TCGA-A8-A07J	BRCA	BRCA-LUMA	1	1	3	2	4	1	3	2	2	2	4	1	1
TCGA-A8-A07L	BRCA	BRCA-LUMB	1	1	3	2	4	2	2	4	9	10	9	11	12
TCGA-A8-A07O	BRCA	BRCA-BASAL	1	1	3	2	4	2	3	4	9	10	9	11	12
TCGA-A8-A07P	BRCA	BRCA-LUMA	1	1	3	2	4	1	3	2	2	1	5	7	10
TCGA-A8-A07R	BRCA	BRCA-BASAL	1	1	3	2	4	1	3	2	2	2	4	2	2
TCGA-A8-A07U	BRCA	BRCA-BASAL	1	2	3	2	4	1	3	5	3	2	3	6	6
TCGA-A8-A07W	BRCA	BRCA-LUMB	1	2	1	3	5	5	9	5	3	3	3	6	6
TCGA-A8-A07Z	BRCA		1	1	3	2	4	1	3	2	2	1	5	7	10
TCGA-A8-A081	BRCA	BRCA-LUMB	1	1	3	1	3	6	8	3	4	6	7	8	9
TCGA-A8-A082	BRCA	BRCA-LUMB	1	2	2	2	4	1	1	7	6	2	4	2	5
TCGA-A8-A083	BRCA		1	1	3	2	4	2	4	3	4	6	7	8	5
TCGA-A8-A084	BRCA	BRCA-LUMB	1	2	1	3	5	5	9	5	3	3	3	6	6
TCGA-A8-A085	BRCA	BRCA-LUMB	1	1	3	2	4	1	3	2	2	7	11	13	14
TCGA-A8-A086	BRCA	BRCA-LUMA	1	2	2	2	4	1	1	7	6	2	4	2	5
TCGA-A8-A08A	BRCA		1	1	2	2	4	1	3	1	7	8	10	12	13
TCGA-A8-A08B	BRCA	BRCA-HER2	1	1	3	2	4	2	2	4	9	10	9	11	12
TCGA-A8-A08F	BRCA	BRCA-LUMB	1	1	3	2	4	1	3	2	2	2	4	2	2
TCGA-A8-A08G	BRCA		1	1	3	2	4	2	4	3	4	6	7	8	9
TCGA-A8-A08H	BRCA		1	1	2	2	4	1	3	1	7	8	10	12	13
TCGA-A8-A08I	BRCA	BRCA-LUMB	1	2	3	3	5	5	9	5	3	2	3	6	6
TCGA-A8-A08J	BRCA	BRCA-HER2	1	1	3	2	4	2	4	3	4	6	7	8	9
TCGA-A8-A08L	BRCA	BRCA-HER2	1	1	3	1	3	6	8	8	8	9	8	10	11
TCGA-A8-A08O	BRCA	BRCA-LUMA	1	1	3	2	4	2	4	3	4	6	7	8	9
TCGA-A8-A08P	BRCA	BRCA-LUMB	1	1	3	1	3	6	8	8	8	9	8	10	11
TCGA-A8-A08R	BRCA	BRCA-BASAL	3	4	4	6	6	8	7	10	11	12	13	14	15
TCGA-A8-A08T	BRCA	BRCA-LUMA	1	1	2	4	1	4	1	7	6	5	2	9	8
TCGA-A8-A08X	BRCA	BRCA-HER2	1	1	3	2	4	1	3	2	2	2	4	1	1
TCGA-A8-A08Z	BRCA		3	4	4	6	6	8	7	10	11	12	13	14	15
TCGA-A8-A090	BRCA	BRCA-LUMA	1	1	3	2	4	2	2	4	9	10	9	11	12
TCGA-A8-A091	BRCA	BRCA-LUMA	1	2	2	2	4	1	3	1	7	8	10	12	13
TCGA-A8-A092	BRCA	BRCA-LUMB	1	2	3	2	4	1	3	5	3	2	4	2	2
TCGA-A8-A093	BRCA	BRCA-LUMA	1	1	3	2	4	2	4	3	4	6	7	8	9
TCGA-A8-A094	BRCA	BRCA-HER2	1	1	3	2	4	1	3	2	3	2	4	13	6
TCGA-A8-A095	BRCA	BRCA-LUMB	1	1	2	4	1	4	1	7	6	5	2	9	8
TCGA-A8-A097	BRCA	BRCA-LUMA	1	1	3	2	4	2	4	3	4	6	7	8	9
TCGA-A8-A099	BRCA		1	1	3	2	4	2	2	4	9	10	9	11	12
TCGA-A8-A09A	BRCA	BRCA-LUMA	1	1	3	2	4	1	3	2	2	1	5	7	10
TCGA-A8-A09B	BRCA	BRCA-LUMA	1	1	3	2	4	2	2	4	9	10	9	11	12
TCGA-A8-A09C	BRCA	BRCA-LUMB	1	1	3	2	4	2	2	4	9	10	9	11	12
TCGA-A8-A09G	BRCA	BRCA-HER2	1	2	3	2	4	1	3	6	5	4	6	2	5
TCGA-A8-A09I	BRCA	BRCA-LUMB	1	1	3	2	4	2	2	4	9	10	9	11	12
TCGA-A8-A09M	BRCA		1	1	2	2	4	1	1	7	6	2	4	2	5
TCGA-A8-A09N	BRCA	BRCA-LUMB	1	1	3	2	4	2	2	4	9	10	9	11	12
TCGA-A8-A09Q	BRCA	BRCA-LUMB	1	2	3	2	4	1	3	2	2	1	5	7	10
TCGA-A8-A09R	BRCA	BRCA-LUMB	1	1	3	2	4	2	4	3	4	6	7	8	9
TCGA-A8-A09T	BRCA	BRCA-LUMA	1	1	3	2	4	1	3	2	2	2	4	2	2
TCGA-A8-A09V	BRCA	BRCA-LUMA	2	3	5	5	2	1	3	1	7	8	10	12	13
TCGA-A8-A09W	BRCA		1	1	3	2	4	2	2	4	9	10	9	11	12
TCGA-A8-A09X	BRCA	BRCA-HER2	1	2	1	3	5	5	9	5	3	3	3	6	6
TCGA-A8-A0A1	BRCA	BRCA-LUMA	1	1	2	2	4	1	3	1	7	8	10	12	13
TCGA-A8-A0A2	BRCA	BRCA-LUMA	1	1	3	2	4	1	3	2	2	2	4	1	2
TCGA-A8-A0A4	BRCA	BRCA-LUMA	1	1	3	2	4	2	4	3	4	6	7	8	9
TCGA-A8-A0A7	BRCA	BRCA-HER2	1	1	3	2	4	1	3	2	2	2	4	2	5
TCGA-A8-A0A9	BRCA	BRCA-LUMA	1	1	3	2	4	2	2	4	9	10	9	11	12
TCGA-A8-A0AB	BRCA	BRCA-LUMA	1	1	3	2	4	2	2	4	9	10	9	11	12
TCGA-A8-A0AD	BRCA	BRCA-LUMA	1	1	2	4	1	4	1	7	6	5	2	9	8
TCGA-AA-3489	COADREAD	COADREAD-MSS	1	2	2	4	2	3	6	6	5	4	6	5	7
TCGA-AA-3492	COADREAD	COADREAD-MSI	1	2	2	4	2	1	3	1	7	8	10	12	13
TCGA-AA-3502	COADREAD	COADREAD-MSS	1	2	2	4	2	3	6	6	5	4	6	5	7
TCGA-AA-3510	COADREAD	COADREAD-ULTRA	1	2	2	4	2	3	6	6	5	4	6	5	7
TCGA-AA-3511	COADREAD	COADREAD-MSS	1	2	1	3	4	1	3	2	2	1	5	7	10
TCGA-AA-3514	COADREAD	COADREAD-MSS	2	3	2	4	1	4	1	7	6	5	1	4	3
TCGA-AA-3516	COADREAD	COADREAD-MSI	1	2	2	4	2	1	3	1	7	8	10	12	13
TCGA-AA-3517	COADREAD	COADREAD-MSS	3	4	4	6	6	8	7	10	11	12	13	14	15
TCGA-AA-3518	COADREAD	COADREAD-MSI	1	2	2	4	2	1	3	1	7	8	10	12	13
TCGA-AA-3519	COADREAD	COADREAD-MSS	1	2	3	2	4	1	3	2	2	1	5	7	10
TCGA-AA-3520	COADREAD	COADREAD-MSS	1	2	1	3	5	5	9	5	3	3	3	6	6
TCGA-AA-3521	COADREAD	COADREAD-MSS	1	2	2	4	2	3	6	6	5	4	6	5	7
TCGA-AA-3522	COADREAD	COADREAD-MSS	1	2	2	4	2	3	6	6	5	4	6	5	7
TCGA-AA-3524	COADREAD	COADREAD-MSS	1	2	1	3	5	5	9	5	3	3	3	6	6
TCGA-AA-3525	COADREAD	COADREAD-MSI	1	2	2	4	2	1	3	1	7	8	10	12	13
TCGA-AA-3526	COADREAD	COADREAD-MSS	1	2	1	4	1	4	1	7	6	5	2	9	8
TCGA-AA-3527	COADREAD	COADREAD-MSS	3	4	4	6	6	8	7	10	11	12	13	14	15
TCGA-AA-3529	COADREAD	COADREAD-MSS	1	2	2	4	2	3	6	6	5	4	6	5	7
TCGA-AA-3530	COADREAD	COADREAD-MSS	1	2	2	4	2	3	6	6	5	4	6	5	7
TCGA-AA-3531	COADREAD	COADREAD-MSS	1	2	1	3	5	5	9	5	3	3	3	6	6
TCGA-AA-3532	COADREAD	COADREAD-MSS	1	2	2	4	2	3	6	6	5	4	6	5	7
TCGA-AA-3538	COADREAD	COADREAD-MSS	1	2	3	2	4	1	3	2	2	1	5	7	10
TCGA-AA-3542	COADREAD	COADREAD-MSS	1	2	1	4	2	3	6	6	5	4	4	2	2
TCGA-AA-3543	COADREAD	COADREAD-MSI	1	2	2	4	2	1	3	1	7	8	10	12	13
TCGA-AA-3544	COADREAD	COADREAD-MSS	1	2	2	4	2	3	6	6	5	4	6	5	7
TCGA-AA-3548	COADREAD	COADREAD-MSS	1	2	2	4	2	3	6	6	5	4	6	5	7
TCGA-AA-3549	COADREAD	COADREAD-MSS	1	2	1	4	2	3	6	6	5	4	6	5	7
TCGA-AA-3552	COADREAD	COADREAD-MSS	1	2	3	2	4	1	3	2	2	2	4	2	5
TCGA-AA-3553	COADREAD	COADREAD-MSS	1	2	3	2	4	1	3	2	2	1	5	7	10
TCGA-AA-3555	COADREAD	COADREAD-ULTRA	2	2	2	4	1	4	1	7	6	5	1	5	7
TCGA-AA-3556	COADREAD	COADREAD-MSS	1	2	2	4	2	3	6	6	5	4	6	5	7
TCGA-AA-3558	COADREAD	COADREAD-MSS	1	2	1	4	2	3	6	6	5	4	6	5	7
TCGA-AA-3560	COADREAD	COADREAD-MSS	1	2	1	4	2	3	6	6	5	4	6	5	7
TCGA-AA-3561	COADREAD	COADREAD-MSS	1	1	3	2	4	1	3	2	2	2	4	1	1
TCGA-AA-3562	COADREAD	COADREAD-MSS	1	2	1	3	5	5	9	5	3	2	4	2	2
TCGA-AA-3655	COADREAD	COADREAD-MSS	1	2	1	3	5	5	9	5	3	3	3	6	6
TCGA-AA-3660	COADREAD	COADREAD-MSS	1	2	1	3	5	5	9	5	3	3	3	6	6
TCGA-AA-3663	COADREAD	COADREAD-MSI	1	2	2	4	2	1	3	1	7	8	10	12	13
TCGA-AA-3664	COADREAD	COADREAD-MSS	1	2	2	4	2	3	6	6	5	4	4	2	2
TCGA-AA-3666	COADREAD	COADREAD-MSS	1	2	1	3	5	5	9	5	3	3	3	6	6
TCGA-AA-3667	COADREAD	COADREAD-MSS	1	2	1	4	2	3	6	6	5	4	6	5	7
TCGA-AA-3672	COADREAD	COADREAD-MSI	1	2	2	4	2	1	3	1	7	8	10	12	13
TCGA-AA-3673	COADREAD	COADREAD-MSS	1	2	2	4	2	3	6	6	5	4	6	5	7
TCGA-AA-3678	COADREAD	COADREAD-MSS	1	2	2	4	2	3	6	6	5	4	6	5	7
TCGA-AA-3679	COADREAD	COADREAD-MSS	1	2	1	4	2	3	6	6	5	4	6	5	7
TCGA-AA-3680	COADREAD	COADREAD-MSS	1	2	2	4	2	3	6	6	5	4	4	2	2
TCGA-AA-3681	COADREAD	COADREAD-MSS	1	2	1	3	5	5	9	5	3	3	3	6	6
TCGA-AA-3684	COADREAD	COADREAD-MSS	1	2	2	4	2	3	6	6	5	4	4	2	2
TCGA-AA-3685	COADREAD	COADREAD-MSS	1	2	1	4	2	3	6	6	5	4	4	2	2
TCGA-AA-3688	COADREAD	COADREAD-MSS	1	2	3	2	4	1	6	6	5	4	6	2	5
TCGA-AA-3692	COADREAD	COADREAD-MSS	1	2	2	4	1	4	1	7	6	5	2	9	8
TCGA-AA-3693	COADREAD	COADREAD-MSS	1	2	1	4	2	3	6	6	5	4	6	5	7
TCGA-AA-3695	COADREAD	COADREAD-MSS	1	2	2	4	2	3	6	6	5	4	6	5	7
TCGA-AA-3696	COADREAD	COADREAD-MSS	1	2	2	4	2	3	6	6	5	4	6	5	7
TCGA-AA-3710	COADREAD	COADREAD-MSI	1	2	2	4	2	1	3	1	7	8	10	12	13
TCGA-AA-3713	COADREAD	COADREAD-MSI	2	2	2	4	2	3	6	6	5	4	6	5	7
TCGA-AA-3715	COADREAD	COADREAD-MSI	1	2	2	4	2	3	6	6	5	4	6	5	7
TCGA-AA-3811	COADREAD	COADREAD-MSI	1	2	2	4	2	3	6	6	5	4	4	2	2
TCGA-AA-3812	COADREAD	COADREAD-MSS	1	2	2	2	4	1	3	1	7	8	10	12	13
TCGA-AA-3814	COADREAD	COADREAD-MSS	1	2	1	4	2	3	6	6	5	4	6	5	7
TCGA-AA-3818	COADREAD	COADREAD-MSS	1	2	2	4	2	3	6	6	5	4	6	5	7
TCGA-AA-3819	COADREAD	COADREAD-MSS	1	2	2	4	2	3	6	6	5	4	6	5	7
TCGA-AA-3821	COADREAD	COADREAD-MSI	1	2	2	4	2	3	6	6	5	4	6	5	7
TCGA-AA-3831	COADREAD	COADREAD-MSS	1	3	2	2	4	1	3	1	7	8	10	12	13
TCGA-AA-3833	COADREAD	COADREAD-MSI	1	2	2	4	2	3	6	6	5	4	6	5	7
TCGA-AA-3837	COADREAD	COADREAD-MSS	1	2	2	4	2	3	6	6	5	4	6	5	7
TCGA-AA-3842	COADREAD	COADREAD-MSS	1	2	1	3	5	5	9	5	3	3	3	6	6
TCGA-AA-3844	COADREAD	COADREAD-MSS	1	2	1	4	2	3	6	6	5	4	6	5	7
TCGA-AA-3845	COADREAD	COADREAD-MSI	1	2	2	4	2	1	3	1	7	8	10	12	13
TCGA-AA-3846	COADREAD	COADREAD-MSS	1	2	2	4	2	3	6	6	5	4	6	5	7
TCGA-AA-3848	COADREAD	COADREAD-MSS	1	2	1	4	2	3	6	6	5	4	6	5	7
TCGA-AA-3850	COADREAD	COADREAD-MSS	1	2	2	4	2	3	6	6	5	2	4	2	5
TCGA-AA-3851	COADREAD	COADREAD-MSS	1	2	1	3	5	5	9	5	3	2	4	2	5
TCGA-AA-3852	COADREAD	COADREAD-MSS	1	2	2	4	2	3	6	6	5	4	6	5	7
TCGA-AA-3854	COADREAD	COADREAD-MSS	1	2	2	4	2	3	6	6	5	4	6	5	7
TCGA-AA-3855	COADREAD	COADREAD-MSS	1	1	3	2	4	1	3	2	2	1	5	7	10
TCGA-AA-3856	COADREAD	COADREAD-MSS	1	2	1	4	2	3	6	6	5	4	6	5	7
TCGA-AA-3858	COADREAD	COADREAD-MSS	1	2	3	2	4	1	3	2	2	1	5	7	10
TCGA-AA-3860	COADREAD	COADREAD-MSS	1	2	1	3	5	5	9	5	3	3	3	6	6
TCGA-AA-3864	COADREAD	COADREAD-MSI	1	2	2	4	1	4	1	7	6	5	2	9	8
TCGA-AA-3866	COADREAD	COADREAD-MSS	1	2	1	3	5	5	9	5	3	3	3	6	6
TCGA-AA-3867	COADREAD	COADREAD-MSS	1	2	1	3	5	5	1	7	6	5	1	4	3
TCGA-AA-3869	COADREAD	COADREAD-MSS	1	2	1	4	2	3	6	6	5	4	6	5	7
TCGA-AA-3870	COADREAD	COADREAD-MSS	1	2	2	4	2	3	6	6	5	4	6	5	7
TCGA-AA-3872	COADREAD	COADREAD-MSS	1	1	3	2	4	1	3	2	2	1	5	7	10
TCGA-AA-3875	COADREAD	COADREAD-MSS	1	2	1	3	5	5	9	5	3	3	3	6	6
TCGA-AA-3877	COADREAD	COADREAD-MSI	1	2	2	4	2	3	6	6	5	4	6	5	7
TCGA-AA-3930	COADREAD	COADREAD-MSS	1	2	1	4	2	3	6	6	5	4	6	5	7
TCGA-AA-3939	COADREAD	COADREAD-MSS	1	2	2	4	2	3	6	6	5	4	6	5	7
TCGA-AA-3941	COADREAD	COADREAD-MSS	1	2	1	4	2	3	6	6	5	4	6	5	7
TCGA-AA-3947	COADREAD	COADREAD-MSI	1	2	2	4	2	1	3	1	7	8	10	12	13
TCGA-AA-3949	COADREAD	COADREAD-MSI	1	2	2	4	2	3	6	6	5	4	6	5	7
TCGA-AA-3952	COADREAD	COADREAD-MSS	1	2	2	4	2	3	6	6	5	4	6	9	8
TCGA-AA-3955	COADREAD	COADREAD-MSS	1	2	3	2	4	1	3	2	2	1	5	7	10
TCGA-AA-3956	COADREAD	COADREAD-MSS	1	2	1	3	5	5	9	5	3	2	4	2	5
TCGA-AA-3966	COADREAD	COADREAD-MSI	1	2	2	4	2	3	6	6	5	4	6	5	7
TCGA-AA-3971	COADREAD	COADREAD-MSS	1	2	3	2	4	1	3	2	2	1	5	7	10
TCGA-AA-3972	COADREAD	COADREAD-MSS	1	2	1	4	2	1	3	2	2	1	5	7	10
TCGA-AA-3973	COADREAD	COADREAD-MSS	1	2	2	4	2	3	6	6	5	4	6	5	7
TCGA-AA-3975	COADREAD	COADREAD-MSS	1	2	1	3	5	5	9	5	3	3	3	6	6
TCGA-AA-3976	COADREAD	COADREAD-MSS	1	2	1	3	5	5	9	5	3	3	3	6	6
TCGA-AA-3977	COADREAD	COADREAD-ULTRA	1	2	1	4	1	4	1	7	6	5	2	9	8
TCGA-AA-3979	COADREAD	COADREAD-MSS	1	2	1	3	5	5	9	5	3	3	3	6	6
TCGA-AA-3982	COADREAD	COADREAD-MSS	1	2	3	2	4	1	3	2	2	1	5	7	10
TCGA-AA-3984	COADREAD	COADREAD-ULTRA	2	3	2	4	7	7	1	7	6	5	1	4	3
TCGA-AA-3986	COADREAD	COADREAD-MSS	1	2	2	4	2	3	6	6	5	4	6	5	7
TCGA-AA-3989	COADREAD	COADREAD-MSS	1	2	2	4	2	3	6	6	5	4	6	5	7
TCGA-AA-3994	COADREAD	COADREAD-MSS	1	2	2	4	2	3	6	6	5	4	6	5	7
TCGA-AA-A004	COADREAD	COADREAD-MSS	1	1	3	2	4	1	3	2	2	2	4	1	1
TCGA-AA-A00A	COADREAD	COADREAD-MSI	1	2	2	4	2	3	6	6	5	4	6	5	7
TCGA-AA-A00D	COADREAD	COADREAD-MSS	1	2	1	3	5	5	9	5	3	2	4	2	5
TCGA-AA-A00E	COADREAD	COADREAD-MSI	1	2	2	4	2	1	3	1	7	8	10	12	13
TCGA-AA-A00F	COADREAD	COADREAD-MSS	1	2	1	4	2	3	6	6	5	4	6	5	7
TCGA-AA-A00J	COADREAD	COADREAD-MSI	2	2	2	4	1	4	1	7	6	5	1	4	3
TCGA-AA-A00K	COADREAD	COADREAD-MSS	1	2	2	4	2	1	3	1	7	8	10	12	13
TCGA-AA-A00L	COADREAD	COADREAD-MSS	1	2	1	3	5	5	9	5	3	2	4	2	2
TCGA-AA-A00N	COADREAD	COADREAD-ULTRA	1	2	2	4	2	3	6	6	5	4	6	5	7
TCGA-AA-A00O	COADREAD	COADREAD-MSS	1	1	3	2	4	1	3	2	2	2	4	1	1
TCGA-AA-A00Q	COADREAD	COADREAD-MSS	1	2	2	4	2	3	6	6	5	4	6	5	7
TCGA-AA-A00R	COADREAD	COADREAD-MSI	1	2	2	4	2	3	6	6	5	4	6	5	7
TCGA-AA-A00U	COADREAD	COADREAD-MSS	1	1	3	2	4	1	3	2	2	2	4	1	2
TCGA-AA-A00W	COADREAD	COADREAD-MSS	1	2	1	3	4	1	3	2	2	1	5	7	10
TCGA-AA-A00Z	COADREAD	COADREAD-MSS	1	2	2	4	2	3	6	6	5	4	6	5	7
TCGA-AA-A010	COADREAD	COADREAD-ULTRA	1	2	1	4	1	4	1	7	6	5	1	4	3
TCGA-AA-A017	COADREAD	COADREAD-MSS	1	2	2	4	2	1	3	2	2	1	5	7	10
TCGA-AA-A01D	COADREAD	COADREAD-MSS	1	2	3	2	4	1	3	2	2	1	5	7	10
TCGA-AA-A01F	COADREAD	COADREAD-MSS	1	2	1	3	5	5	9	5	3	3	3	6	6
TCGA-AA-A01G	COADREAD	COADREAD-MSS	1	2	1	3	5	5	9	5	3	3	3	6	6
TCGA-AA-A01I	COADREAD	COADREAD-MSS	1	2	2	4	2	3	6	6	5	4	6	5	7
TCGA-AA-A01K	COADREAD	COADREAD-MSS	1	2	1	3	5	5	9	5	3	3	3	6	6
TCGA-AA-A01P	COADREAD	COADREAD-MSI	1	2	2	4	2	1	3	1	7	8	10	12	13
TCGA-AA-A01Q	COADREAD	COADREAD-MSI	1	2	2	2	4	1	3	1	7	8	10	12	13
TCGA-AA-A01R	COADREAD	COADREAD-MSI	1	2	2	4	1	4	1	7	6	5	1	2	2
TCGA-AA-A01S	COADREAD	COADREAD-MSS	1	2	3	3	4	1	3	2	2	1	5	7	10
TCGA-AA-A01T	COADREAD	COADREAD-MSS	1	2	1	3	5	5	9	5	3	3	3	6	6
TCGA-AA-A01V	COADREAD	COADREAD-MSS	1	2	2	4	2	3	6	6	5	4	6	5	7
TCGA-AA-A01X	COADREAD	COADREAD-MSS	1	2	2	4	2	3	6	6	5	4	6	5	7
TCGA-AA-A01Z	COADREAD	COADREAD-MSS	1	2	1	3	5	5	9	5	3	3	3	6	6
TCGA-AA-A022	COADREAD	COADREAD-MSI	1	2	2	4	2	3	6	6	5	4	6	5	8
TCGA-AA-A024	COADREAD	COADREAD-MSS	1	2	2	4	2	3	6	6	5	4	6	5	7
TCGA-AA-A029	COADREAD	COADREAD-MSS	1	2	2	4	2	3	6	6	5	2	4	2	5
TCGA-AA-A02F	COADREAD	COADREAD-MSS	1	2	1	4	1	4	1	7	6	5	2	9	8
TCGA-AA-A02H	COADREAD	COADREAD-MSS	1	2	1	3	5	5	9	5	3	2	4	2	2
TCGA-AA-A02J	COADREAD	COADREAD-MSS	1	2	1	3	5	5	9	5	3	3	3	6	6
TCGA-AA-A02O	COADREAD	COADREAD-MSS	1	2	2	4	2	3	6	6	5	4	6	5	7
TCGA-AA-A02W	COADREAD	COADREAD-MSS	1	2	3	2	4	1	3	2	2	2	4	2	5
TCGA-AA-A02Y	COADREAD	COADREAD-MSS	1	2	2	4	2	3	6	6	5	4	6	5	7
TCGA-AA-A03F	COADREAD	COADREAD-MSS	1	2	2	4	2	3	6	6	5	4	6	5	7
TCGA-AA-A03J	COADREAD	COADREAD-MSS	1	2	3	2	4	1	3	2	2	1	5	7	10
TCGA-AB-2804	LAML		1	1	3	2	4	1	3	2	2	1	4	2	5
TCGA-AB-2805	LAML		1	1	3	2	4	1	3	2	7	8	4	2	5
TCGA-AB-2806	LAML		1	1	3	2	4	1	3	2	2	2	4	2	5
TCGA-AB-2807	LAML		1	2	2	4	2	3	6	6	5	4	6	5	7
TCGA-AB-2808	LAML		1	2	2	4	2	3	6	6	5	4	6	5	7
TCGA-AB-2809	LAML		2	3	2	4	7	7	5	9	10	11	4	3	5
TCGA-AB-2810	LAML		1	1	3	2	4	1	3	2	5	2	4	2	5
TCGA-AB-2811	LAML		1	2	2	4	2	3	6	6	5	4	6	5	5
TCGA-AB-2812	LAML		1	2	2	4	2	3	6	6	5	4	6	5	5
TCGA-AB-2813	LAML		1	2	1	3	5	5	9	5	3	3	3	6	6
TCGA-AB-2814	LAML		1	2	3	2	4	1	6	6	5	4	6	2	7
TCGA-AB-2816	LAML		1	2	2	4	2	3	6	6	5	4	6	5	7
TCGA-AB-2817	LAML		1	2	3	2	4	1	3	1	7	8	10	12	13
TCGA-AB-2818	LAML		1	2	2	4	2	3	6	6	5	4	6	5	5
TCGA-AB-2820	LAML		1	2	1	3	5	5	9	5	3	3	3	6	6
TCGA-AB-2821	LAML		1	2	2	4	2	3	6	6	5	4	6	5	7
TCGA-AB-2822	LAML		1	2	2	4	2	3	6	6	5	4	6	5	7
TCGA-AB-2823	LAML		1	1	3	2	4	1	3	2	2	2	4	2	5
TCGA-AB-2824	LAML		1	2	2	4	2	3	6	6	5	4	6	2	7
TCGA-AB-2825	LAML		1	2	2	4	2	3	6	6	5	4	6	5	5
TCGA-AB-2826	LAML		1	2	2	4	2	3	6	6	5	4	6	5	7
TCGA-AB-2827	LAML		1	1	3	2	4	1	3	2	1	7	11	13	14
TCGA-AB-2828	LAML		1	2	2	4	2	3	6	6	5	4	6	5	7
TCGA-AB-2829	LAML		1	2	1	3	4	1	3	2	2	1	5	7	10
TCGA-AB-2830	LAML		1	2	2	4	2	3	6	6	5	4	6	5	5
TCGA-AB-2831	LAML		1	2	2	4	2	3	6	6	5	4	6	5	7
TCGA-AB-2832	LAML		1	2	2	4	2	3	6	6	5	4	6	5	7
TCGA-AB-2834	LAML		1	2	2	2	4	1	1	7	6	2	4	2	5
TCGA-AB-2835	LAML		1	2	3	2	4	3	6	6	5	4	6	5	5
TCGA-AB-2836	LAML		1	2	2	4	2	3	6	6	5	4	6	5	5
TCGA-AB-2837	LAML		1	2	3	2	4	3	6	6	5	4	6	5	5
TCGA-AB-2838	LAML		1	2	3	2	4	1	3	1	7	8	10	12	13
TCGA-AB-2839	LAML		1	2	2	4	2	3	6	6	5	4	6	5	7
TCGA-AB-2840	LAML		1	2	2	4	2	3	6	6	5	4	6	5	5
TCGA-AB-2841	LAML		1	1	2	2	4	1	3	1	7	8	10	12	13
TCGA-AB-2844	LAML		1	2	2	4	2	3	6	6	5	4	6	5	5
TCGA-AB-2845	LAML		1	3	2	2	4	1	3	7	10	11	4	2	5
TCGA-AB-2846	LAML		1	1	2	2	4	1	3	1	7	8	10	12	13
TCGA-AB-2848	LAML		1	2	3	2	4	3	6	6	5	4	6	5	5
TCGA-AB-2849	LAML		1	2	2	4	2	3	6	6	5	4	6	5	7
TCGA-AB-2851	LAML		1	2	2	4	2	3	6	6	5	4	6	5	5
TCGA-AB-2853	LAML		1	2	2	4	2	3	6	6	5	4	6	5	5
TCGA-AB-2855	LAML		1	2	1	3	5	5	9	5	3	3	3	6	6
TCGA-AB-2857	LAML		1	1	3	2	4	2	2	4	9	10	9	11	12
TCGA-AB-2860	LAML		1	1	3	2	4	1	3	2	7	8	10	12	13
TCGA-AB-2861	LAML		3	4	4	6	6	8	7	10	11	12	13	14	15
TCGA-AB-2863	LAML		1	2	2	4	2	3	6	6	5	4	6	5	7
TCGA-AB-2866	LAML		1	2	2	4	2	3	6	6	5	4	6	5	7
TCGA-AB-2867	LAML		1	2	2	4	2	3	6	6	5	4	6	5	7
TCGA-AB-2868	LAML		1	2	1	3	5	5	9	5	3	3	3	6	6
TCGA-AB-2869	LAML		1	2	2	4	2	3	6	6	5	4	6	5	5
TCGA-AB-2870	LAML		1	2	2	4	2	3	6	6	5	4	6	5	7
TCGA-AB-2871	LAML		1	2	2	4	2	3	6	6	5	4	6	5	5
TCGA-AB-2872	LAML		1	1	3	2	4	1	1	7	6	5	2	9	8
TCGA-AB-2873	LAML		1	2	2	4	2	3	6	4	5	4	6	5	5
TCGA-AB-2874	LAML		1	1	3	2	4	1	3	2	5	2	4	2	5
TCGA-AB-2875	LAML		1	2	2	4	2	3	6	6	5	4	6	5	5
TCGA-AB-2877	LAML		1	2	2	4	2	3	6	6	5	4	6	5	7
TCGA-AB-2878	LAML		1	2	3	2	4	1	3	1	7	8	10	12	13
TCGA-AB-2879	LAML		1	2	2	4	2	3	6	6	5	4	6	5	5
TCGA-AB-2880	LAML		1	2	2	4	2	3	6	6	5	4	6	5	5
TCGA-AB-2881	LAML		1	2	2	4	2	4	1	7	6	5	2	5	7
TCGA-AB-2882	LAML		1	2	3	2	4	1	3	2	2	2	4	2	2
TCGA-AB-2883	LAML		1	3	2	2	4	1	3	7	10	4	4	2	2
TCGA-AB-2884	LAML		1	2	2	4	2	3	6	6	5	4	6	5	7
TCGA-AB-2885	LAML		1	1	3	2	4	2	4	3	4	6	7	8	9
TCGA-AB-2886	LAML		1	1	3	2	4	1	1	7	6	5	2	9	8
TCGA-AB-2887	LAML		1	2	2	4	2	3	6	6	5	4	6	5	7
TCGA-AB-2888	LAML		1	2	2	4	2	4	1	7	6	5	2	5	7
TCGA-AB-2889	LAML		1	2	2	4	2	3	6	6	5	4	6	2	5
TCGA-AB-2890	LAML		1	1	3	2	4	1	3	1	7	8	10	12	13
TCGA-AB-2892	LAML		1	2	2	4	2	3	6	6	5	4	6	5	7
TCGA-AB-2893	LAML		1	2	2	4	2	3	6	6	5	4	6	5	7
TCGA-AB-2895	LAML		1	2	2	4	2	3	6	6	5	4	6	5	5
TCGA-AB-2896	LAML		1	2	2	4	2	3	6	6	5	4	6	5	5
TCGA-AB-2897	LAML		1	1	3	2	4	1	3	2	2	1	5	7	10
TCGA-AB-2898	LAML		1	2	2	4	2	3	6	6	5	4	6	5	7
TCGA-AB-2899	LAML		1	1	3	2	4	1	3	1	7	8	10	12	13
TCGA-AB-2900	LAML		1	2	2	4	2	3	6	6	5	4	6	5	7
TCGA-AB-2901	LAML		1	2	2	4	2	3	6	6	5	4	6	5	7
TCGA-AB-2903	LAML		1	2	3	2	4	3	6	6	5	4	6	5	5
TCGA-AB-2904	LAML		1	2	1	3	5	5	9	5	3	3	3	6	6
TCGA-AB-2906	LAML		1	2	2	4	2	3	6	6	5	4	6	5	5
TCGA-AB-2907	LAML		1	2	2	4	2	3	6	6	5	4	6	5	7
TCGA-AB-2908	LAML		2	3	5	5	7	7	5	9	10	11	12	3	4
TCGA-AB-2909	LAML		2	3	2	4	7	7	5	9	10	11	4	3	5
TCGA-AB-2910	LAML		1	2	2	4	2	3	6	6	5	4	6	5	5
TCGA-AB-2911	LAML		1	2	2	4	2	3	6	6	5	4	6	5	7
TCGA-AB-2912	LAML		1	1	3	2	4	1	3	2	2	2	4	1	2
TCGA-AB-2913	LAML		1	2	2	4	2	3	6	6	5	4	6	5	5
TCGA-AB-2914	LAML		1	2	2	4	2	3	6	6	5	4	6	5	7
TCGA-AB-2915	LAML		1	1	3	2	4	2	2	4	9	2	4	1	2
TCGA-AB-2916	LAML		1	2	2	4	2	3	6	4	5	4	6	5	5
TCGA-AB-2917	LAML		1	2	1	3	5	5	9	5	3	3	3	6	6
TCGA-AB-2919	LAML		1	2	2	4	2	3	6	6	5	4	6	5	7
TCGA-AB-2920	LAML		1	2	3	2	4	1	3	1	7	8	10	12	13
TCGA-AB-2921	LAML		1	2	2	4	2	3	6	6	5	4	6	5	5
TCGA-AB-2922	LAML		1	2	2	4	2	3	6	6	5	4	6	5	5
TCGA-AB-2923	LAML		1	1	3	2	4	1	3	2	7	8	4	2	5
TCGA-AB-2924	LAML		1	2	2	4	2	3	6	6	5	4	6	5	5
TCGA-AB-2925	LAML		1	2	2	4	2	3	6	6	5	4	6	5	5
TCGA-AB-2926	LAML		1	2	2	4	2	3	6	6	5	4	6	5	7
TCGA-AB-2927	LAML		1	1	3	2	4	1	3	1	7	8	10	12	13
TCGA-AB-2928	LAML		1	2	3	4	4	3	6	6	5	4	6	5	7
TCGA-AB-2929	LAML		1	2	2	4	2	3	6	6	5	4	6	5	7
TCGA-AB-2930	LAML		1	2	3	2	4	1	3	6	5	4	6	2	5
TCGA-AB-2931	LAML		1	2	2	4	2	3	6	6	5	4	6	5	5
TCGA-AB-2932	LAML		1	2	2	4	2	3	6	6	5	4	6	5	7
TCGA-AB-2933	LAML		1	1	3	2	4	1	3	1	7	8	10	12	13
TCGA-AB-2934	LAML		1	2	2	4	2	3	6	6	5	4	6	5	7
TCGA-AB-2935	LAML		1	2	1	3	5	5	9	5	3	3	3	6	6
TCGA-AB-2936	LAML		1	2	2	4	2	3	6	6	5	4	6	5	7
TCGA-AB-2937	LAML		1	2	2	4	2	4	1	7	6	5	2	5	7
TCGA-AB-2938	LAML		1	2	3	2	4	1	3	2	2	1	5	7	10
TCGA-AB-2939	LAML		1	1	3	2	4	1	3	2	7	8	4	2	5
TCGA-AB-2940	LAML		1	2	2	4	2	3	6	6	5	4	6	5	7
TCGA-AB-2942	LAML		1	2	2	4	2	3	6	6	5	4	6	5	5
TCGA-AB-2943	LAML		1	2	1	3	5	5	9	5	3	3	3	6	6
TCGA-AB-2945	LAML		1	2	2	2	4	1	3	1	7	8	10	12	13
TCGA-AB-2946	LAML		1	2	3	2	4	1	3	1	7	8	4	2	13
TCGA-AB-2947	LAML		1	2	2	4	2	3	6	6	5	4	6	5	5
TCGA-AB-2948	LAML		1	2	2	4	2	3	6	6	5	4	6	5	7
TCGA-AB-2949	LAML		1	2	3	4	4	3	6	6	5	4	6	5	7
TCGA-AB-2952	LAML		1	1	3	2	4	1	3	2	2	2	4	1	1
TCGA-AB-2954	LAML		1	1	2	2	4	1	3	1	7	8	10	12	13
TCGA-AB-2955	LAML		1	1	3	2	4	1	3	2	2	2	4	1	2
TCGA-AB-2957	LAML		1	1	3	2	4	1	3	2	2	2	4	2	5
TCGA-AB-2959	LAML		1	2	2	4	2	3	6	6	5	4	6	5	7
TCGA-AB-2963	LAML		1	2	2	4	2	3	6	6	5	4	6	5	5
TCGA-AB-2964	LAML		1	2	2	2	4	1	1	7	6	2	1	4	5
TCGA-AB-2965	LAML		1	2	2	4	2	3	6	6	5	4	6	5	5
TCGA-AB-2966	LAML		1	2	2	4	2	3	6	6	5	4	6	5	7
TCGA-AB-2967	LAML		1	1	3	2	4	1	3	2	2	2	4	2	2
TCGA-AB-2968	LAML		1	2	2	2	4	1	6	6	5	8	10	12	7
TCGA-AB-2969	LAML		1	2	2	4	2	3	6	6	5	4	6	5	7
TCGA-AB-2970	LAML		1	2	2	4	2	3	6	6	5	4	6	5	5
TCGA-AB-2971	LAML		1	3	2	2	4	1	3	7	10	11	4	2	5
TCGA-AB-2972	LAML		1	2	3	2	4	3	6	6	5	4	6	5	5
TCGA-AB-2973	LAML		1	2	2	4	2	3	6	6	5	4	6	5	7
TCGA-AB-2974	LAML		1	2	2	4	2	3	6	6	5	4	6	5	5
TCGA-AB-2976	LAML		1	2	2	4	2	3	6	6	5	4	6	5	5
TCGA-AB-2977	LAML		1	2	2	4	2	3	6	6	5	4	6	5	7
TCGA-AB-2978	LAML		1	2	2	4	2	3	6	6	5	4	6	5	7
TCGA-AB-2980	LAML		1	2	2	4	2	3	6	6	5	4	6	5	5
TCGA-AB-2983	LAML		1	2	2	2	4	1	1	7	6	2	1	4	5
TCGA-AB-2984	LAML		1	2	2	4	2	3	6	6	5	4	6	5	7
TCGA-AB-2985	LAML		1	1	3	2	4	1	3	2	2	2	4	1	2
TCGA-AB-2986	LAML		1	2	2	4	2	3	6	6	5	4	6	5	5
TCGA-AB-2987	LAML		1	2	2	4	2	3	6	6	5	4	6	5	7
TCGA-AB-2988	LAML		1	2	2	4	2	3	6	6	5	4	6	5	5
TCGA-AB-2989	LAML		3	4	4	6	6	8	7	10	11	12	13	14	15
TCGA-AB-2990	LAML		1	2	2	4	2	3	6	6	5	4	6	5	7
TCGA-AB-2992	LAML		1	2	2	4	2	3	6	6	5	4	6	5	7
TCGA-AB-2993	LAML		1	2	2	4	2	3	6	6	5	4	6	5	5
TCGA-AB-2995	LAML		1	1	3	2	4	2	2	4	9	10	9	11	12
TCGA-AB-2996	LAML		1	2	3	2	4	1	3	2	2	2	4	2	2
TCGA-AB-2998	LAML		1	2	2	4	2	3	6	6	5	4	6	5	5
TCGA-AB-3000	LAML		1	2	2	4	2	3	6	6	5	4	6	5	7
TCGA-AB-3002	LAML		1	2	2	4	2	3	6	6	5	4	6	5	7
TCGA-AB-3006	LAML		1	1	3	2	4	1	3	2	2	2	4	2	2
TCGA-AB-3007	LAML		1	1	3	2	4	1	3	2	7	8	4	2	5
TCGA-AB-3009	LAML		1	2	2	4	1	4	1	7	6	5	2	9	8
TCGA-AB-3011	LAML		1	2	2	4	2	3	6	6	5	4	6	5	7
TCGA-AB-3012	LAML		1	2	3	2	4	1	3	1	7	8	10	12	13
TCGA-AD-5900	COADREAD	COADREAD-MSI	1	2	2	4	2	3	6	6	5	4	6	5	7
TCGA-AD-6548	COADREAD	COADREAD-MSS	1	2	2	4	2	3	6	6	5	4	6	5	7
TCGA-AD-6888	COADREAD	COADREAD-MSS	1	2	3	2	4	1	3	2	2	1	5	7	10
TCGA-AD-6889	COADREAD	COADREAD-MSI	1	2	2	4	2	3	6	6	5	4	6	5	7
TCGA-AD-6890	COADREAD	COADREAD-MSS	1	2	2	4	2	3	6	6	5	4	6	5	7
TCGA-AD-6895	COADREAD	COADREAD-MSI	1	2	2	4	2	3	6	6	5	4	6	5	7
TCGA-AD-6899	COADREAD	COADREAD-MSS	1	2	1	3	5	5	9	5	3	3	3	6	6
TCGA-AD-6901	COADREAD	COADREAD-MSS	1	2	2	4	2	3	6	6	5	4	6	5	7
TCGA-AD-6963	COADREAD	COADREAD-MSS	1	2	1	4	2	3	6	6	5	4	6	5	7
TCGA-AD-6964	COADREAD	COADREAD-MSI	1	2	2	4	2	1	3	1	7	8	10	12	13
TCGA-AD-6965	COADREAD	COADREAD-MSS	1	2	2	4	2	1	3	2	2	1	5	7	10
TCGA-AF-2687	COADREAD		1	2	1	3	5	5	9	5	3	2	4	2	2
TCGA-AF-2689	COADREAD	COADREAD-MSS	1	2	1	4	2	1	3	2	2	1	5	7	10
TCGA-AF-2690	COADREAD		1	2	1	4	2	3	6	6	5	4	6	5	7
TCGA-AF-2691	COADREAD	COADREAD-MSS	1	2	1	4	2	3	6	6	5	4	6	5	7
TCGA-AF-2692	COADREAD	COADREAD-MSS	1	1	3	2	4	1	3	2	2	2	4	1	2
TCGA-AF-2693	COADREAD		1	2	3	2	4	1	3	2	2	2	4	1	1
TCGA-AF-3400	COADREAD	COADREAD-MSS	1	2	1	3	5	5	9	5	3	3	3	6	6
TCGA-AF-3911	COADREAD	COADREAD-MSS	1	2	1	3	5	5	9	5	3	3	3	6	6
TCGA-AF-3913	COADREAD	COADREAD-MSS	1	2	3	2	4	1	3	2	2	1	5	7	10
TCGA-AF-4110	COADREAD		1	2	3	2	4	1	3	2	2	1	5	7	10
TCGA-AG-3574	COADREAD	COADREAD-MSS	2	3	2	4	1	4	1	7	6	5	1	4	3
TCGA-AG-3575	COADREAD	COADREAD-MSS	1	2	1	3	5	5	9	5	3	3	3	6	6
TCGA-AG-3578	COADREAD	COADREAD-MSS	1	2	1	3	5	5	9	5	3	3	3	6	6
TCGA-AG-3580	COADREAD	COADREAD-MSS	1	2	2	4	2	3	6	6	5	4	6	5	7
TCGA-AG-3581	COADREAD	COADREAD-MSS	1	2	1	3	5	5	9	5	3	3	3	6	6
TCGA-AG-3582	COADREAD	COADREAD-MSS	1	1	3	2	4	1	3	2	2	2	4	1	2
TCGA-AG-3583	COADREAD	COADREAD-MSS	1	2	2	4	2	3	6	6	5	4	6	5	7
TCGA-AG-3584	COADREAD	COADREAD-MSS	1	2	2	4	2	3	6	6	5	4	6	5	7
TCGA-AG-3586	COADREAD	COADREAD-MSS	1	2	2	4	2	3	6	6	5	4	4	2	2
TCGA-AG-3587	COADREAD	COADREAD-MSS	1	2	3	2	4	1	3	2	2	1	5	7	10
TCGA-AG-3591	COADREAD		1	2	1	4	2	3	6	6	5	4	6	5	7
TCGA-AG-3592	COADREAD		1	2	3	2	4	1	3	2	2	1	5	7	10
TCGA-AG-3593	COADREAD	COADREAD-MSS	1	1	3	2	4	1	3	2	2	1	5	7	10
TCGA-AG-3594	COADREAD	COADREAD-MSS	1	2	1	3	5	5	9	5	3	2	4	2	5
TCGA-AG-3598	COADREAD	COADREAD-MSS	1	2	1	3	5	5	9	5	3	3	3	6	6
TCGA-AG-3599	COADREAD	COADREAD-MSS	1	2	2	4	2	3	6	6	5	4	6	5	7
TCGA-AG-3600	COADREAD	COADREAD-MSS	1	1	3	2	4	1	3	2	5	2	4	2	2
TCGA-AG-3601	COADREAD	COADREAD-MSS	1	2	1	3	5	5	9	5	3	3	3	6	6
TCGA-AG-3602	COADREAD	COADREAD-MSS	1	2	1	3	5	5	9	5	3	3	3	6	6
TCGA-AG-3605	COADREAD	COADREAD-MSS	1	2	1	4	2	3	6	6	5	4	6	5	7
TCGA-AG-3608	COADREAD	COADREAD-MSS	1	2	1	3	2	1	3	2	2	1	5	7	10
TCGA-AG-3609	COADREAD	COADREAD-MSS	1	2	1	3	5	5	9	5	3	3	3	6	6
TCGA-AG-3611	COADREAD	COADREAD-MSS	1	2	1	4	2	3	6	6	5	4	6	5	7
TCGA-AG-3612	COADREAD	COADREAD-MSS	1	2	1	3	4	1	3	2	2	1	5	7	10
TCGA-AG-3725	COADREAD		1	2	1	3	5	5	9	5	3	3	3	6	6
TCGA-AG-3726	COADREAD	COADREAD-MSS	1	2	1	4	2	3	6	6	5	4	6	5	7
TCGA-AG-3727	COADREAD	COADREAD-MSS	1	2	2	4	2	3	6	6	5	4	6	5	7
TCGA-AG-3731	COADREAD		1	2	3	2	4	1	3	2	2	2	4	1	2
TCGA-AG-3732	COADREAD	COADREAD-MSS	1	2	1	3	5	5	9	5	3	2	4	2	5
TCGA-AG-3742	COADREAD	COADREAD-MSS	1	2	1	4	2	1	3	2	2	1	5	7	10
TCGA-AG-3878	COADREAD	COADREAD-MSS	2	2	2	4	2	3	6	6	5	4	6	5	7
TCGA-AG-3881	COADREAD	COADREAD-MSS	1	2	2	4	2	3	6	6	5	4	6	5	7
TCGA-AG-3882	COADREAD	COADREAD-MSS	1	2	1	4	2	3	6	6	5	4	6	5	7
TCGA-AG-3883	COADREAD	COADREAD-MSS	1	2	3	2	4	1	3	2	2	1	5	7	10
TCGA-AG-3887	COADREAD	COADREAD-MSS	1	2	2	4	2	1	3	2	2	1	5	7	10
TCGA-AG-3890	COADREAD	COADREAD-MSS	1	2	1	4	2	3	6	6	5	4	6	5	7
TCGA-AG-3892	COADREAD	COADREAD-ULTRA	2	2	2	4	1	4	1	7	6	5	2	9	8
TCGA-AG-3893	COADREAD	COADREAD-MSS	1	2	1	3	5	5	9	5	3	3	3	6	6
TCGA-AG-3894	COADREAD	COADREAD-MSS	1	2	2	4	2	3	6	6	5	4	6	5	7
TCGA-AG-3896	COADREAD	COADREAD-MSS	1	2	1	4	2	3	6	6	5	4	6	5	7
TCGA-AG-3898	COADREAD	COADREAD-MSS	1	2	3	2	4	1	3	2	2	1	5	7	10
TCGA-AG-3901	COADREAD	COADREAD-MSS	1	2	2	4	2	3	6	6	5	4	6	5	7
TCGA-AG-3902	COADREAD	COADREAD-MSS	1	2	1	4	2	3	6	6	5	4	6	2	5
TCGA-AG-3909	COADREAD	COADREAD-MSS	1	2	1	4	2	3	6	6	5	4	6	5	7
TCGA-AG-3999	COADREAD	COADREAD-MSS	1	2	1	4	2	1	3	2	2	1	5	7	10
TCGA-AG-4001	COADREAD	COADREAD-MSS	1	2	1	3	5	5	9	5	3	2	4	2	2
TCGA-AG-4005	COADREAD	COADREAD-MSS	1	2	2	4	2	1	3	1	7	8	10	12	13
TCGA-AG-4007	COADREAD	COADREAD-MSS	1	2	1	4	2	3	6	6	5	4	4	2	2
TCGA-AG-4008	COADREAD	COADREAD-MSS	1	2	1	3	5	5	9	5	3	3	3	6	6
TCGA-AG-4015	COADREAD	COADREAD-MSS	1	2	1	3	5	5	9	5	3	3	3	6	6
TCGA-AG-4021	COADREAD		1	2	2	4	2	3	6	6	5	4	6	9	8
TCGA-AG-A002	COADREAD	COADREAD-ULTRA	2	3	2	4	1	4	1	7	6	5	2	9	8
TCGA-AG-A008	COADREAD	COADREAD-MSS	1	2	3	2	4	1	3	2	2	1	5	7	10
TCGA-AG-A00C	COADREAD	COADREAD-MSS	1	2	1	4	2	3	6	6	5	4	6	5	7
TCGA-AG-A00H	COADREAD	COADREAD-MSS	2	2	2	4	1	4	1	7	6	5	1	5	7
TCGA-AG-A00Y	COADREAD	COADREAD-MSS	1	2	1	4	2	3	6	6	5	4	6	5	7
TCGA-AG-A011	COADREAD	COADREAD-MSS	1	2	1	4	2	3	6	6	5	4	6	5	7
TCGA-AG-A014	COADREAD	COADREAD-MSS	1	2	1	3	5	5	9	5	3	3	3	6	6
TCGA-AG-A015	COADREAD	COADREAD-MSS	1	2	2	4	2	3	6	6	5	4	6	5	7
TCGA-AG-A016	COADREAD	COADREAD-MSS	1	2	1	3	5	5	9	5	3	3	3	6	6
TCGA-AG-A01L	COADREAD	COADREAD-MSS	1	2	1	3	5	5	9	5	3	3	3	6	6
TCGA-AG-A01W	COADREAD	COADREAD-MSS	1	2	1	4	2	3	6	6	5	4	6	5	7
TCGA-AG-A01Y	COADREAD	COADREAD-MSS	1	2	1	3	5	5	9	5	3	2	4	2	5
TCGA-AG-A020	COADREAD	COADREAD-MSS	1	2	3	2	4	1	3	2	2	1	5	7	10
TCGA-AG-A025	COADREAD	COADREAD-MSS	2	3	2	4	1	4	1	7	6	5	1	4	3
TCGA-AG-A026	COADREAD	COADREAD-MSS	1	2	1	3	5	5	9	5	3	3	3	6	6
TCGA-AG-A02G	COADREAD	COADREAD-MSS	1	2	3	2	4	1	3	2	2	1	5	7	10
TCGA-AG-A02N	COADREAD	COADREAD-MSI	1	2	1	3	5	5	9	5	3	2	4	2	5
TCGA-AG-A02X	COADREAD	COADREAD-MSS	1	2	3	2	4	1	3	2	2	2	4	1	2
TCGA-AG-A032	COADREAD	COADREAD-MSS	1	2	1	3	5	5	9	5	3	3	3	6	6
TCGA-AH-6544	COADREAD		1	2	1	3	5	5	9	5	3	3	3	6	6
TCGA-AH-6643	COADREAD		1	2	1	4	2	3	6	6	5	4	6	5	7
TCGA-AH-6897	COADREAD	COADREAD-MSS	1	2	1	4	2	3	6	6	5	4	6	5	7
TCGA-AH-6903	COADREAD	COADREAD-MSS	1	2	2	4	2	3	6	6	5	4	6	5	7
TCGA-AJ-A23M	UCEC	UCEC-SEROUS	1	1	3	2	4	1	3	2	2	1	5	7	10
TCGA-AK-3425	KIRC		2	3	5	5	7	7	1	7	6	5	1	4	3
TCGA-AK-3428	KIRC		1	1	3	2	4	1	3	2	2	7	11	13	14
TCGA-AK-3430	KIRC		2	3	5	5	7	7	5	9	10	11	12	3	4
TCGA-AK-3431	KIRC		2	3	5	5	7	7	1	7	6	5	1	4	3
TCGA-AK-3434	KIRC		2	3	5	5	7	7	1	7	6	5	1	4	3
TCGA-AK-3436	KIRC		1	1	3	2	4	1	3	2	1	7	11	13	14
TCGA-AK-3444	KIRC		2	3	5	5	7	7	1	7	6	5	1	2	2
TCGA-AK-3445	KIRC		2	3	5	5	7	7	5	9	10	11	12	3	4
TCGA-AK-3450	KIRC		2	3	5	5	7	7	5	9	10	11	12	3	4
TCGA-AK-3451	KIRC		2	3	5	5	7	7	5	9	10	11	12	3	4
TCGA-AK-3454	KIRC		2	3	5	5	7	7	5	9	10	11	12	3	4
TCGA-AK-3455	KIRC		2	3	5	5	7	7	5	9	10	11	12	3	4
TCGA-AK-3456	KIRC		1	2	2	4	2	3	6	6	5	4	6	5	5
TCGA-AK-3458	KIRC		2	3	5	5	7	7	5	9	10	11	12	3	4
TCGA-AK-3460	KIRC		2	3	5	5	7	7	5	9	10	11	12	3	4
TCGA-AN-A03X	BRCA		1	1	3	2	4	2	2	4	9	10	9	11	12
TCGA-AN-A03Y	BRCA		1	1	3	2	4	2	4	3	4	6	7	8	9
TCGA-AN-A041	BRCA	BRCA-LUMA	1	1	3	2	4	1	3	2	2	2	4	2	5
TCGA-AN-A049	BRCA	BRCA-LUMA	1	2	2	2	4	1	1	7	6	2	4	2	5
TCGA-AN-A04A	BRCA	BRCA-LUMA	1	1	3	2	4	1	3	2	2	2	4	2	5
TCGA-AN-A04C	BRCA	BRCA-HER2	1	2	1	3	5	5	9	5	3	3	3	6	6
TCGA-AN-A04D	BRCA	BRCA-BASAL	1	1	3	2	4	1	3	2	2	1	5	7	10
TCGA-AN-A0AJ	BRCA	BRCA-LUMB	1	1	3	2	4	1	3	3	4	6	4	2	2
TCGA-AN-A0AL	BRCA	BRCA-BASAL	1	1	3	6	6	8	7	10	11	12	13	14	15
TCGA-AN-A0AM	BRCA	BRCA-LUMB	1	1	3	2	4	1	3	2	2	2	4	2	5
TCGA-AN-A0AR	BRCA		1	1	3	2	4	1	3	2	2	2	4	2	5
TCGA-AN-A0AS	BRCA	BRCA-LUMA	1	1	3	2	4	2	4	3	4	6	7	8	9
TCGA-AN-A0AT	BRCA	BRCA-BASAL	3	4	4	6	6	8	7	10	11	12	13	14	15
TCGA-AN-A0FD	BRCA	BRCA-LUMA	1	1	3	2	4	1	3	2	2	1	5	7	10
TCGA-AN-A0FF	BRCA	BRCA-LUMB	1	1	3	2	4	2	2	4	9	10	9	11	12
TCGA-AN-A0FJ	BRCA	BRCA-BASAL	1	1	3	2	4	1	3	2	3	2	4	2	5
TCGA-AN-A0FK	BRCA	BRCA-LUMA	1	1	3	2	4	2	2	4	9	10	9	11	12
TCGA-AN-A0FL	BRCA	BRCA-BASAL	1	1	3	2	4	1	3	2	2	2	4	1	1
TCGA-AN-A0FN	BRCA	BRCA-LUMA	1	1	3	2	4	2	2	4	9	10	9	11	12
TCGA-AN-A0FS	BRCA	BRCA-LUMA	1	1	3	2	4	2	4	3	4	6	7	8	9
TCGA-AN-A0FT	BRCA	BRCA-LUMA	1	1	3	2	4	2	2	4	9	10	9	11	12
TCGA-AN-A0FV	BRCA	BRCA-HER2	1	2	3	2	4	1	3	2	2	1	5	7	10
TCGA-AN-A0FW	BRCA	BRCA-LUMA	1	1	3	2	4	2	4	3	4	6	7	8	9
TCGA-AN-A0FX	BRCA	BRCA-BASAL	1	1	3	2	4	2	2	4	9	10	9	11	12
TCGA-AN-A0FY	BRCA	BRCA-LUMB	1	2	3	2	4	1	3	2	2	1	5	7	10
TCGA-AN-A0FZ	BRCA	BRCA-LUMA	1	1	3	2	4	1	3	2	2	1	5	7	10
TCGA-AN-A0XL	BRCA	BRCA-LUMA	1	2	2	4	2	5	9	5	3	3	4	6	6
TCGA-AN-A0XN	BRCA	BRCA-LUMA	1	1	3	2	4	1	3	2	1	7	11	13	14
TCGA-AN-A0XO	BRCA	BRCA-LUMA	1	1	3	1	3	6	8	8	8	9	8	10	11
TCGA-AN-A0XP	BRCA	BRCA-LUMA	1	1	3	2	4	2	2	4	9	10	9	11	12
TCGA-AN-A0XR	BRCA	BRCA-LUMB	1	1	3	2	4	1	3	2	2	2	4	2	5
TCGA-AN-A0XS	BRCA	BRCA-LUMA	1	1	3	2	4	1	3	2	2	2	4	2	5
TCGA-AN-A0XT	BRCA	BRCA-LUMA	1	2	1	3	5	5	9	5	3	3	3	6	6
TCGA-AN-A0XU	BRCA	BRCA-BASAL	1	2	3	3	5	5	9	5	3	2	4	2	5
TCGA-AN-A0XV	BRCA	BRCA-LUMA	3	4	4	6	6	8	7	10	11	12	13	14	15
TCGA-AN-A0XW	BRCA	BRCA-LUMA	1	1	3	2	4	2	4	3	9	6	7	8	9
TCGA-AO-A03L	BRCA	BRCA-LUMA	1	1	3	2	4	1	4	3	4	6	7	8	9
TCGA-AO-A03N	BRCA	BRCA-LUMB	1	2	1	4	1	4	1	7	6	5	2	9	8
TCGA-AO-A03O	BRCA	BRCA-LUMB	1	1	3	2	4	2	4	3	4	6	7	8	9
TCGA-AO-A03P	BRCA	BRCA-LUMB	1	1	3	2	4	1	3	2	2	1	5	7	10
TCGA-AO-A03R	BRCA		1	2	1	3	5	5	9	5	3	3	3	6	6
TCGA-AO-A03T	BRCA		1	1	3	2	4	1	3	2	2	2	4	2	5
TCGA-AO-A03V	BRCA	BRCA-LUMA	1	1	3	2	4	1	3	2	2	1	5	7	10
TCGA-AO-A0J2	BRCA	BRCA-HER2	1	1	3	2	4	1	3	2	2	1	5	7	10
TCGA-AO-A0J3	BRCA	BRCA-LUMB	1	1	3	2	4	2	4	3	4	6	7	8	9
TCGA-AO-A0J4	BRCA	BRCA-BASAL	1	1	3	2	4	2	2	4	9	10	9	11	12
TCGA-AO-A0J6	BRCA	BRCA-BASAL	1	1	3	6	6	8	7	10	11	12	13	14	15
TCGA-AO-A0J7	BRCA	BRCA-LUMB	1	1	2	4	1	4	1	7	6	5	2	9	8
TCGA-AO-A0J8	BRCA	BRCA-LUMA	1	2	2	2	4	1	3	1	7	8	10	12	13
TCGA-AO-A0J9	BRCA	BRCA-LUMA	1	2	2	2	4	1	3	1	7	8	10	12	13
TCGA-AO-A0JA	BRCA	BRCA-LUMA	1	2	2	4	1	4	1	7	6	5	2	9	8
TCGA-AO-A0JB	BRCA		1	1	3	2	4	1	3	5	3	2	4	2	5
TCGA-AO-A0JC	BRCA	BRCA-LUMA	1	1	2	2	4	1	3	1	7	8	10	12	13
TCGA-AO-A0JD	BRCA	BRCA-LUMB	1	1	3	2	4	2	2	4	9	10	9	11	12
TCGA-AO-A0JE	BRCA	BRCA-HER2	1	2	1	3	5	5	9	5	3	2	4	2	5
TCGA-AO-A0JF	BRCA	BRCA-LUMA	1	1	2	4	1	4	1	7	6	5	2	9	8
TCGA-AO-A0JG	BRCA	BRCA-LUMA	1	1	3	2	4	2	4	3	2	2	4	1	1
TCGA-AO-A0JJ	BRCA	BRCA-LUMA	1	2	2	2	4	1	3	1	7	8	10	12	13
TCGA-AO-A0JL	BRCA	BRCA-BASAL	1	2	3	3	5	5	9	5	3	2	4	2	5
TCGA-AO-A0JM	BRCA	BRCA-LUMB	1	2	3	2	4	1	3	2	2	2	4	2	5
TCGA-AO-A124	BRCA	BRCA-BASAL	1	1	3	2	4	6	8	8	2	2	4	1	1
TCGA-AO-A125	BRCA	BRCA-LUMA	1	1	2	4	1	4	1	7	6	5	2	9	8
TCGA-AO-A126	BRCA	BRCA-LUMA	1	1	3	2	4	2	4	3	4	6	7	8	9
TCGA-AO-A129	BRCA	BRCA-BASAL	1	1	3	2	4	2	3	2	2	2	4	1	1
TCGA-AO-A12A	BRCA	BRCA-LUMA	1	1	3	2	4	2	2	4	9	10	9	11	12
TCGA-AO-A12B	BRCA	BRCA-LUMA	1	1	2	4	1	4	1	7	6	5	2	9	8
TCGA-AO-A12D	BRCA	BRCA-HER2	1	1	3	2	4	2	2	4	9	10	9	11	12
TCGA-AO-A12E	BRCA	BRCA-LUMA	1	1	3	2	4	2	4	3	4	6	7	8	9
TCGA-AO-A12F	BRCA	BRCA-BASAL	1	1	3	2	4	2	4	3	2	2	4	1	1
TCGA-AO-A12G	BRCA	BRCA-LUMA	1	2	3	2	4	1	3	1	7	8	10	12	13
TCGA-AO-A12H	BRCA	BRCA-LUMA	1	1	3	2	4	1	3	2	2	2	4	2	5
TCGA-AP-A051	UCEC	UCEC-ULTRA	1	2	2	4	1	4	1	7	6	5	2	9	8
TCGA-AP-A052	UCEC	UCEC-SEROUS	1	1	3	2	4	2	2	4	9	10	9	11	12
TCGA-AP-A053	UCEC	UCEC-SEROUS	1	1	3	2	4	1	3	2	1	7	11	13	14
TCGA-AP-A054	UCEC	UCEC-MSI	1	2	2	4	1	4	1	7	6	5	2	9	8
TCGA-AP-A056	UCEC	UCEC-ULTRA	1	2	2	4	2	1	3	1	7	8	10	12	13
TCGA-AP-A059	UCEC	UCEC-ULTRA	1	2	2	4	1	4	1	7	6	5	1	4	3
TCGA-AP-A05A	UCEC	UCEC-SEROUS	1	1	3	2	4	2	2	4	9	10	9	11	12
TCGA-AP-A05D	UCEC	UCEC-SEROUS	1	1	3	2	4	1	3	2	1	7	11	13	14
TCGA-AP-A05H	UCEC	UCEC-SEROUS	1	1	3	2	4	1	3	2	2	1	5	7	10
TCGA-AP-A05J	UCEC	UCEC-SEROUS	1	1	3	2	4	1	3	2	1	7	11	13	14
TCGA-AP-A05N	UCEC	UCEC-MSI	2	2	2	4	1	4	1	7	6	5	2	9	8
TCGA-AP-A05P	UCEC	UCEC-LOW-CNA	1	2	2	4	2	3	6	6	5	4	6	5	7
TCGA-AP-A0L8	UCEC	UCEC-SEROUS	1	1	3	1	3	6	8	8	8	9	8	10	11
TCGA-AP-A0L9	UCEC	UCEC-SEROUS	1	1	3	2	4	1	3	2	2	1	5	7	10
TCGA-AP-A0LD	UCEC	UCEC-MSI	1	2	2	4	1	4	1	7	6	5	2	9	8
TCGA-AP-A0LE	UCEC	UCEC-MSI	2	2	2	4	1	4	1	7	6	5	2	9	8
TCGA-AP-A0LF	UCEC	UCEC-SEROUS	1	1	3	2	4	6	8	8	8	2	4	1	2
TCGA-AP-A0LG	UCEC	UCEC-MSI	2	2	2	4	1	4	1	7	6	5	2	9	8
TCGA-AP-A0LH	UCEC	UCEC-SEROUS	1	1	3	2	4	2	2	4	9	10	9	11	12
TCGA-AP-A0LI	UCEC	UCEC-SEROUS	1	1	3	2	4	1	3	2	2	2	4	1	2
TCGA-AP-A0LJ	UCEC	UCEC-LOW-CNA	1	2	2	4	1	4	1	7	6	5	2	9	8
TCGA-AP-A0LL	UCEC	UCEC-LOW-CNA	2	3	2	4	1	4	1	7	6	5	1	4	3
TCGA-AP-A0LM	UCEC	UCEC-ULTRA	2	3	2	4	1	4	1	7	6	5	1	4	3
TCGA-AP-A0LN	UCEC	UCEC-LOW-CNA	1	2	2	4	1	4	1	7	6	5	2	9	8
TCGA-AP-A0LO	UCEC	UCEC-LOW-CNA	1	1	3	2	4	2	2	4	9	10	9	11	12
TCGA-AP-A0LP	UCEC	UCEC-MSI	1	2	2	4	1	4	1	7	6	5	2	9	8
TCGA-AP-A0LQ	UCEC		1	2	2	4	1	4	1	7	6	5	2	9	8
TCGA-AP-A0LT	UCEC	UCEC-MSI	1	2	2	4	1	4	1	7	6	5	2	9	8
TCGA-AP-A0LV	UCEC	UCEC-LOW-CNA	1	2	2	4	1	4	1	7	6	5	2	9	8
TCGA-AP-A1DQ	UCEC	UCEC-SEROUS	1	2	1	3	5	5	9	5	3	2	4	2	5
TCGA-AQ-A04H	BRCA	BRCA-LUMB	1	1	3	1	3	6	8	3	4	6	7	8	9
TCGA-AQ-A04J	BRCA	BRCA-BASAL	1	1	3	2	4	1	3	2	1	7	11	13	14
TCGA-AQ-A04L	BRCA	BRCA-LUMA	1	1	3	2	4	2	4	3	4	6	7	8	9
TCGA-AR-A0TP	BRCA	BRCA-BASAL	1	1	3	2	4	1	3	4	9	10	9	11	12
TCGA-AR-A0TQ	BRCA	BRCA-LUMB	3	4	4	6	6	8	7	10	11	12	13	14	15
TCGA-AR-A0TR	BRCA	BRCA-LUMA	1	1	2	4	1	4	1	7	6	5	2	9	7
TCGA-AR-A0TS	BRCA	BRCA-BASAL	1	1	3	2	4	1	8	8	2	2	4	1	1
TCGA-AR-A0TT	BRCA	BRCA-LUMB	1	1	3	2	4	1	3	2	2	2	4	1	2
TCGA-AR-A0TV	BRCA	BRCA-LUMB	1	1	3	2	4	2	3	2	2	2	7	2	9
TCGA-AR-A0TW	BRCA	BRCA-LUMA	3	4	4	2	6	8	3	2	1	7	11	13	14
TCGA-AR-A0TX	BRCA	BRCA-HER2	1	2	3	2	4	1	3	2	2	1	5	7	10
TCGA-AR-A0TY	BRCA	BRCA-LUMB	3	4	4	6	6	8	7	10	11	12	13	14	15
TCGA-AR-A0TZ	BRCA	BRCA-LUMA	1	1	3	2	4	1	3	2	1	7	11	13	14
TCGA-AR-A0U0	BRCA	BRCA-BASAL	1	2	1	4	1	4	1	7	6	5	2	9	8
TCGA-AR-A0U1	BRCA	BRCA-BASAL	1	1	3	2	4	1	3	2	1	7	11	13	14
TCGA-AR-A0U2	BRCA	BRCA-LUMB	1	1	3	2	4	2	4	3	4	6	7	8	9
TCGA-AR-A0U3	BRCA	BRCA-LUMA	1	1	3	2	4	2	4	3	4	6	7	8	9
TCGA-AR-A0U4	BRCA	BRCA-BASAL	1	1	3	2	4	8	3	10	11	2	4	1	1
TCGA-AR-A1AH	BRCA	BRCA-BASAL	1	1	3	2	4	1	3	2	1	7	11	13	14
TCGA-AR-A1AI	BRCA	BRCA-BASAL	1	2	1	3	5	5	9	5	3	3	3	6	6
TCGA-AR-A1AJ	BRCA	BRCA-BASAL	1	2	3	2	4	1	3	5	3	2	4	2	2
TCGA-AR-A1AK	BRCA	BRCA-LUMA	1	1	3	2	4	2	4	3	4	6	7	8	9
TCGA-AR-A1AL	BRCA	BRCA-LUMA	1	2	2	4	2	3	6	6	5	4	6	5	7
TCGA-AR-A1AN	BRCA	BRCA-LUMA	1	1	3	2	4	6	8	8	8	9	8	10	11
TCGA-AR-A1AO	BRCA		1	1	3	1	3	6	8	8	8	9	8	10	11
TCGA-AR-A1AP	BRCA	BRCA-LUMA	1	1	3	2	4	2	4	3	4	6	7	8	9
TCGA-AR-A1AQ	BRCA	BRCA-BASAL	1	2	1	3	5	5	9	5	3	3	3	6	6
TCGA-AR-A1AR	BRCA	BRCA-BASAL	1	1	3	2	4	2	2	4	9	10	9	11	12
TCGA-AR-A1AS	BRCA	BRCA-LUMA	1	2	1	3	5	5	9	5	3	3	3	6	6
TCGA-AR-A1AU	BRCA	BRCA-LUMA	1	1	3	2	4	1	3	2	2	2	4	2	5
TCGA-AR-A1AV	BRCA	BRCA-LUMA	1	1	3	2	4	2	4	3	4	6	7	8	9
TCGA-AR-A1AW	BRCA	BRCA-LUMB	1	2	1	3	5	5	9	5	3	3	3	6	6
TCGA-AR-A1AX	BRCA	BRCA-LUMA	1	2	3	2	4	1	3	6	5	2	4	2	5
TCGA-AR-A1AY	BRCA	BRCA-BASAL	1	2	1	4	1	4	1	7	6	2	4	2	5
TCGA-AS-3778	KIRC		2	3	5	5	7	7	5	9	10	11	12	3	4
TCGA-AU-3779	COADREAD	COADREAD-MSS	1	2	2	4	2	1	3	2	2	1	5	7	10
TCGA-AU-6004	COADREAD	COADREAD-MSI	1	2	2	4	2	1	3	1	7	8	10	12	13
TCGA-AX-A05S	UCEC	UCEC-MSI	1	2	2	4	1	4	1	7	6	5	2	9	8
TCGA-AX-A05T	UCEC	UCEC-LOW-CNA	2	3	2	4	1	4	1	7	6	5	2	9	8
TCGA-AX-A05U	UCEC	UCEC-LOW-CNA	1	2	2	4	1	4	1	7	6	5	2	9	8
TCGA-AX-A05W	UCEC		2	3	2	4	1	4	1	7	6	5	2	9	8
TCGA-AX-A05Y	UCEC	UCEC-MSI	1	2	2	4	2	1	3	1	7	8	10	12	13
TCGA-AX-A05Z	UCEC	UCEC-ULTRA	2	3	2	4	1	4	1	7	6	5	2	9	8
TCGA-AX-A060	UCEC	UCEC-MSI	1	2	2	4	1	4	1	7	6	5	2	9	8
TCGA-AX-A062	UCEC	UCEC-LOW-CNA	2	3	2	4	1	4	1	7	6	5	1	4	3
TCGA-AX-A063	UCEC	UCEC-MSI	2	2	2	4	1	4	1	7	6	5	2	9	8
TCGA-AX-A064	UCEC	UCEC-MSI	1	2	2	4	1	4	1	7	6	5	2	9	8
TCGA-AX-A06B	UCEC	UCEC-SEROUS	1	1	3	2	4	1	3	2	2	1	5	7	10
TCGA-AX-A06H	UCEC	UCEC-MSI	1	2	2	4	1	4	1	7	6	5	2	9	8
TCGA-AX-A06L	UCEC		1	2	2	4	1	4	1	7	6	5	2	9	8
TCGA-AX-A0IS	UCEC	UCEC-LOW-CNA	2	3	2	4	1	4	1	7	6	5	2	9	8
TCGA-AX-A0IU	UCEC	UCEC-SEROUS	1	2	1	3	5	5	9	5	3	3	3	6	6
TCGA-AX-A0IW	UCEC	UCEC-SEROUS	1	1	3	2	4	1	3	2	2	2	4	1	2
TCGA-AX-A0J0	UCEC	UCEC-ULTRA	1	2	2	4	1	4	1	7	6	5	2	9	8
TCGA-AX-A0J1	UCEC	UCEC-MSI	1	2	2	4	1	4	1	7	6	5	2	9	8
TCGA-AX-A1C7	UCEC	UCEC-SEROUS	1	1	3	2	4	1	3	1	7	8	10	12	13
TCGA-AX-A1C8	UCEC	UCEC-SEROUS	1	1	3	2	4	1	3	2	1	7	11	13	14
TCGA-AX-A1CP	UCEC	UCEC-SEROUS	1	1	3	2	4	1	8	8	2	2	4	1	1
TCGA-AX-A2H5	UCEC	UCEC-SEROUS	1	1	3	2	4	1	3	2	2	2	4	1	1
TCGA-AX-A2HF	UCEC	UCEC-SEROUS	1	1	3	1	4	1	3	2	2	1	5	7	10
TCGA-AY-4070	COADREAD	COADREAD-MSS	1	2	1	3	5	5	9	5	3	3	3	6	6
TCGA-AY-4071	COADREAD	COADREAD-MSS	1	2	1	4	2	3	6	6	5	4	6	5	7
TCGA-AY-5543	COADREAD	COADREAD-MSS	1	2	1	4	2	3	6	6	5	4	6	5	7
TCGA-AY-6197	COADREAD	COADREAD-MSI	1	2	2	4	1	4	1	7	6	5	1	4	3
TCGA-AZ-4315	COADREAD	COADREAD-ULTRA	1	2	2	4	2	1	3	1	7	8	10	12	13
TCGA-AZ-4323	COADREAD	COADREAD-MSS	1	2	3	2	4	1	3	2	2	1	5	7	10
TCGA-AZ-4616	COADREAD	COADREAD-MSS	1	2	1	4	1	4	1	7	6	5	2	9	8
TCGA-AZ-4681	COADREAD	COADREAD-MSS	1	3	3	2	4	1	3	2	2	1	5	7	10
TCGA-AZ-4682	COADREAD	COADREAD-MSS	1	2	2	4	2	3	6	6	5	4	6	5	7
TCGA-AZ-5403	COADREAD	COADREAD-MSS	1	2	3	2	4	1	3	2	2	1	5	7	10
TCGA-AZ-6598	COADREAD	COADREAD-MSI	1	2	2	4	2	1	3	1	7	8	10	12	13
TCGA-AZ-6599	COADREAD	COADREAD-MSS	1	2	2	4	2	3	6	6	5	4	6	5	7
TCGA-AZ-6600	COADREAD	COADREAD-MSS	1	2	1	4	2	3	6	6	5	4	4	2	2
TCGA-AZ-6601	COADREAD	COADREAD-MSI	1	2	1	3	5	4	1	7	6	5	1	4	3
TCGA-AZ-6607	COADREAD	COADREAD-MSS	3	4	4	6	6	8	7	10	11	12	13	14	15
TCGA-B0-4690	KIRC		3	4	4	6	6	8	7	10	11	12	13	14	15
TCGA-B0-4691	KIRC		3	4	4	6	6	8	7	10	11	12	13	14	15
TCGA-B0-4693	KIRC		1	1	3	2	4	1	3	2	2	2	4	1	1
TCGA-B0-4694	KIRC		1	2	2	4	1	4	1	7	6	5	2	9	8
TCGA-B0-4697	KIRC		2	3	5	5	7	7	5	9	10	11	12	3	4
TCGA-B0-4700	KIRC		2	3	5	5	7	7	5	9	10	11	12	3	4
TCGA-B0-4703	KIRC		2	3	5	5	7	7	5	9	10	11	12	3	4
TCGA-B0-4706	KIRC		2	3	5	5	7	7	1	7	6	5	1	4	3
TCGA-B0-4707	KIRC		2	3	5	5	7	7	5	9	10	11	12	3	4
TCGA-B0-4710	KIRC		2	3	5	5	7	7	5	9	10	11	12	3	4
TCGA-B0-4712	KIRC		2	3	5	5	7	7	5	9	10	11	12	2	2
TCGA-B0-4713	KIRC		2	3	5	5	7	7	5	9	10	11	12	3	4
TCGA-B0-4714	KIRC		2	3	5	5	7	7	5	9	10	11	12	3	4
TCGA-B0-4718	KIRC		2	3	5	5	7	7	1	7	6	5	1	4	3
TCGA-B0-4810	KIRC		2	3	5	5	7	7	5	9	10	11	12	3	4
TCGA-B0-4811	KIRC		2	3	5	5	7	7	1	7	6	5	1	4	3
TCGA-B0-4814	KIRC		2	3	5	5	7	7	5	9	10	11	12	3	4
TCGA-B0-4815	KIRC		2	3	5	5	7	7	1	7	6	5	1	4	3
TCGA-B0-4816	KIRC		2	3	5	5	7	7	5	9	10	11	12	3	4
TCGA-B0-4818	KIRC		2	3	5	5	7	7	5	9	10	11	12	3	4
TCGA-B0-4819	KIRC		2	3	5	5	7	7	5	9	10	11	12	3	4
TCGA-B0-4822	KIRC		2	3	5	5	7	7	5	9	10	11	12	3	4
TCGA-B0-4823	KIRC		2	3	5	5	7	7	5	9	10	11	12	3	4
TCGA-B0-4824	KIRC		2	3	5	5	7	7	5	9	10	11	12	3	4
TCGA-B0-4827	KIRC		2	3	5	2	4	1	3	9	10	11	12	3	4
TCGA-B0-4828	KIRC		2	3	5	5	7	7	5	9	10	11	12	3	4
TCGA-B0-4833	KIRC		2	3	5	5	7	7	5	9	10	11	12	3	4
TCGA-B0-4836	KIRC		1	2	2	4	1	4	1	7	6	5	2	9	8
TCGA-B0-4837	KIRC		1	2	1	3	5	5	9	5	3	3	3	6	6
TCGA-B0-4838	KIRC		2	3	5	5	7	7	5	9	10	11	12	3	4
TCGA-B0-4839	KIRC		2	3	5	5	7	7	5	9	10	11	12	3	4
TCGA-B0-4842	KIRC		2	3	5	5	7	7	5	9	10	11	12	3	4
TCGA-B0-4843	KIRC		2	2	2	4	1	4	1	7	6	5	2	9	8
TCGA-B0-4844	KIRC		2	3	5	5	7	7	5	9	10	11	12	3	4
TCGA-B0-4845	KIRC		2	1	3	1	3	6	8	8	8	9	8	10	11
TCGA-B0-4846	KIRC		1	2	2	4	1	4	1	7	6	5	2	9	8
TCGA-B0-4847	KIRC		2	1	3	2	4	1	3	2	1	7	11	13	14
TCGA-B0-4849	KIRC		2	3	5	5	7	7	1	7	6	5	1	4	3
TCGA-B0-4852	KIRC		2	3	5	5	7	7	5	9	10	11	12	3	4
TCGA-B0-4945	KIRC		2	3	5	5	7	7	5	9	10	11	12	3	4
TCGA-B0-5075	KIRC		2	3	5	5	7	7	5	9	10	11	12	3	4
TCGA-B0-5077	KIRC		2	3	5	5	7	7	5	9	10	11	12	3	4
TCGA-B0-5080	KIRC		1	1	3	2	4	1	3	2	2	7	11	13	14
TCGA-B0-5081	KIRC		2	3	5	5	7	7	5	9	10	11	12	3	4
TCGA-B0-5085	KIRC		2	3	5	5	7	7	5	9	10	11	12	3	4
TCGA-B0-5088	KIRC		2	3	5	5	7	7	5	9	10	11	12	3	4
TCGA-B0-5092	KIRC		2	3	5	5	7	7	5	9	10	11	12	3	4
TCGA-B0-5094	KIRC		2	3	5	5	7	7	1	7	6	5	1	4	3
TCGA-B0-5095	KIRC		2	3	5	5	7	7	5	9	10	11	12	3	4
TCGA-B0-5096	KIRC		2	3	5	5	7	7	5	9	10	11	12	3	4
TCGA-B0-5097	KIRC		2	3	5	5	7	7	5	9	10	11	12	3	4
TCGA-B0-5099	KIRC		2	3	5	5	7	7	5	9	10	11	12	3	4
TCGA-B0-5100	KIRC		3	4	4	6	6	8	7	10	11	12	13	14	15
TCGA-B0-5102	KIRC		2	1	3	2	4	1	3	2	1	7	11	13	14
TCGA-B0-5104	KIRC		2	3	5	5	7	7	5	9	10	11	12	3	4
TCGA-B0-5106	KIRC		2	3	5	2	4	1	3	9	2	2	4	2	5
TCGA-B0-5107	KIRC		3	4	4	6	6	8	7	10	11	12	13	14	15
TCGA-B0-5108	KIRC		2	3	5	5	7	7	5	9	10	11	12	3	4
TCGA-B0-5109	KIRC		3	4	4	6	6	8	7	10	11	12	13	14	15
TCGA-B0-5110	KIRC		2	3	5	5	7	7	5	9	10	11	12	3	4
TCGA-B0-5113	KIRC		2	3	5	5	7	7	5	9	10	11	12	3	4
TCGA-B0-5115	KIRC		2	3	5	5	7	7	5	9	10	11	12	3	4
TCGA-B0-5116	KIRC		2	3	5	5	7	7	5	9	10	11	12	3	4
TCGA-B0-5119	KIRC		2	3	5	5	7	7	1	7	6	5	1	4	3
TCGA-B0-5120	KIRC		2	3	5	5	7	7	1	7	6	5	1	4	3
TCGA-B0-5121	KIRC		2	3	5	5	7	7	1	7	6	5	1	4	3
TCGA-B0-5399	KIRC		2	3	5	5	7	7	5	9	10	11	12	3	4
TCGA-B0-5400	KIRC		1	2	2	4	2	3	6	6	5	4	6	5	7
TCGA-B0-5402	KIRC		2	3	5	5	7	7	5	9	10	11	12	3	4
TCGA-B0-5691	KIRC		2	3	5	5	7	7	5	9	10	11	12	3	4
TCGA-B0-5692	KIRC		2	3	5	5	7	7	5	9	10	11	12	3	4
TCGA-B0-5693	KIRC		2	3	5	5	7	7	5	9	10	11	12	3	4
TCGA-B0-5694	KIRC		2	3	5	5	7	7	1	7	6	5	1	4	3
TCGA-B0-5695	KIRC		2	3	5	5	7	7	5	9	10	11	12	3	4
TCGA-B0-5696	KIRC		2	3	5	5	7	7	5	9	10	11	12	3	4
TCGA-B0-5697	KIRC		1	2	2	4	2	3	6	4	5	4	6	5	5
TCGA-B0-5698	KIRC		2	3	5	5	7	7	1	7	6	5	1	4	3
TCGA-B0-5699	KIRC		2	3	5	5	7	7	5	9	10	11	12	3	4
TCGA-B0-5701	KIRC		1	2	3	2	4	1	3	2	2	1	4	2	5
TCGA-B0-5702	KIRC		2	3	2	4	1	7	1	7	6	5	1	4	3
TCGA-B0-5703	KIRC		2	3	5	5	7	7	5	9	10	11	12	3	4
TCGA-B0-5705	KIRC		2	3	5	5	7	7	1	7	6	5	1	4	3
TCGA-B0-5706	KIRC		1	1	3	2	4	2	2	4	9	10	9	11	12
TCGA-B0-5709	KIRC		1	1	3	2	4	1	3	2	1	7	11	13	14
TCGA-B0-5710	KIRC		2	3	5	5	7	7	5	9	10	11	12	3	4
TCGA-B0-5711	KIRC		2	3	5	5	7	7	5	9	10	11	12	3	4
TCGA-B0-5713	KIRC		2	3	5	5	7	7	1	7	6	5	1	4	3
TCGA-B0-5812	KIRC		2	3	5	5	7	7	5	9	10	11	12	3	4
TCGA-B2-3924	KIRC		2	3	5	5	7	7	5	9	10	11	12	3	4
TCGA-B2-4098	KIRC		2	3	5	5	7	7	5	9	10	11	12	3	4
TCGA-B2-4099	KIRC		2	3	5	5	7	7	5	9	10	11	12	3	4
TCGA-B2-4101	KIRC		2	3	5	5	7	7	5	9	10	11	12	3	4
TCGA-B2-4102	KIRC		2	3	5	5	7	7	5	9	10	11	12	3	4
TCGA-B2-5633	KIRC		2	3	5	5	7	7	5	9	10	11	12	3	4
TCGA-B2-5635	KIRC		2	3	5	5	7	7	5	9	10	11	12	3	4
TCGA-B2-5641	KIRC		1	1	3	2	4	1	3	2	1	7	11	13	14
TCGA-B4-5377	KIRC		2	3	5	5	7	7	1	7	6	5	1	4	3
TCGA-B5-A0JN	UCEC		1	1	3	2	4	6	3	2	2	2	4	2	5
TCGA-B5-A0JR	UCEC		1	2	2	4	2	3	6	6	6	5	2	9	8
TCGA-B5-A0JS	UCEC	UCEC-LOW-CNA	1	1	3	2	4	1	3	2	2	2	4	1	1
[truncated: 1,197 more rows]
